# Supplementary material for: Adaptive and multifunctional hydrogel hybrid probes for long-term sensing and modulation of neural activity
Source: Nat Commun. 2021 Jun 8;12:3435. doi: 10.1038/s41467-021-23802-9 (PMC8187649; doi:10.1038/s41467-021-23802-9)
Supplement: Supplementary file 9 — Source Data [file 41467_2021_23802_MOESM9_ESM.zip]

Archive with 16 entries (16 files):
- Fig 1.xlsx
- Fig 2.xlsx
- Fig 3.xlsx
- Fig 4.xlsx
- Fig S10.xlsx
- Fig S11.xlsx
- Fig S12.xlsx
- Fig S15.xlsx
- Fig S19.xlsx
- Fig S20.xlsx
- Fig S21.xlsx
- Fig S24.xlsx
- Fig S5.xlsx
- Fig S6.xlsx
- Fig S7.xlsx
- Fig S8.xlsx
