# Supplementary material for: Adaptive and multifunctional hydrogel hybrid probes for long-term sensing and modulation of neural activity
Source: Nat Commun. 2021 Jun 8;12:3435. doi: 10.1038/s41467-021-23802-9 (PMC8187649; doi:10.1038/s41467-021-23802-9)
Supplement: Supplementary file 9 — Source Data [file 41467_2021_23802_MOESM9_ESM.zip › Fig 1.xlsx]

## Sheet: Fig. 1h
No bending	Transmission (a.u.)
Length(cm)	Sample 1	Sample 2	Sample 3	Sample 4	Sample 5	Sample 6
0	1	1	1	1	1	1
0.5	0.857	0.835	0.877	0.954	0.712	0.895
1	0.764	0.722	0.843	0.81	0.652	0.855
1.5	0.67	0.559	0.699	0.753	0.594	0.672
2	0.552	0.528	0.686	0.723	0.553	0.502
90o bending	Transmission (a.u.)
Length(cm)	Sample 1	Sample 2	Sample 3	Sample 4	Sample 5	Sample 6
0	1	1	1	1	1	1
0.5	0.812	0.798	0.803	0.843	0.815	0.759
1	0.753	0.666	0.785	0.743	0.786	0.612
1.5	0.692	0.533	0.585	0.543	0.64	0.531
2	0.532	0.475	0.48	0.332	0.566	0.472
180o bending	Transmission (a.u.)
Length(cm)	Sample 1	Sample 2	Sample 3	Sample 4	Sample 5	Sample 6
0	1	1	1	1	1	1
0.5	0.838	0.734	0.892	0.736	0.782	0.961
1	0.695	0.547	0.782	0.663	0.513	0.794
1.5	0.633	0.512	0.654	0.426	0.435	0.527
2	0.572	0.433	0.497	0.342	0.315	0.411

## Sheet: Fig. 1i
Impedance at 1 kHz (MΩ)
No bending	90o bending
0.8975	0.4561	Sample 1
1.0902	0.663	Sample 2
1.1414	0.6673	Sample 3
1.0113	1.1578	Sample 4
0.9331	1.3766	Sample 5
0.8258	0.9817	Sample 6

## Sheet: Fig. 1j
No bending	Fluid return rate (%)
Injection speed (ul/min)	Sample 1	Sample 2	Sample 3	Sample 4	Sample 5	Sample 6
0.1	86	85	76	93	85	81
0.5	92	84	99	94	93	93
1	98	95	96	98	95	96
10	98	92	91	97	92	99
90o bending	Fluid return rate (%)
Injection speed (ul/min)	Sample 1	Sample 2	Sample 3	Sample 4	Sample 5	Sample 6
0.1	84	88	81	73	81	95
0.5	92	98	89	92	99	96
1	95	95	92	92	94	96
10	99	94	97	99	97	98
