# Supplementary material for: Adaptive and multifunctional hydrogel hybrid probes for long-term sensing and modulation of neural activity
Source: Nat Commun. 2021 Jun 8;12:3435. doi: 10.1038/s41467-021-23802-9 (PMC8187649; doi:10.1038/s41467-021-23802-9)
Supplement: Supplementary file 9 — Source Data [file 41467_2021_23802_MOESM9_ESM.zip › Fig 2.xlsx]

## Sheet: Fig. 2c
FEA results			Representative experimental results
Probe	Bending stiffness (N/m)		Frequency (Hz)	Bending stiffness (N/m)
Stainless steel microwire	8190.86			Stainless steel microwire	Silical optical fiber	Polymer probe	Dehydrated hybrid probe	Swollen hybrid probe
Silical optical fiber	2150.95		0.1	243.2	71.317	3.983	2.10147	0.274902
Polymer probe	103.019		0.18	243.102	73.6968	3.91873	2.09121	0.214896
Dehydrated hybrid probe	52.8385		0.32	243.702	75.813	3.81789	2.02471	0.352173
Swollen hybrid probe	6.83241		0.56	243.755	75.847	3.88666	2.16868	0.282234
			1	242.06	75.6824	4.37601	2.34001	0.278286
			1.8	242.719	75.8929	4.30056	2.46555	0.349723
			3.2	243.571	77.4239	4.02023	2.56389	0.463142
			5.6	242.135	78.9766	4.61923	2.59355	0.332476
			10	244.916	82.4928	4.63478	2.55728	0.407989

## Sheet: Fig. 2i
Hydrogel hybrid			PC			Silica			Steel
Micromotion (mm)	Displacement (mm)		Micromotion (mm)	Displacement (mm)		Micromotion (mm)	Displacement (mm)		Micromotion (mm)	Displacement (mm)
1e-09	1e-09		1e-09	1e-09		1e-09	1e-09		1e-09	1e-09
0.005	0.00266966		0.00125	0.000103128		0.005	1.68563e-05		0.005	4.18232e-06
0.01	0.00537586		0.0025	0.000156124		0.01	2.46395e-05		0.01	7.09139e-06
0.015	0.0080876		0.004375	0.000252813		0.015	3.69504e-05		0.015	1.10573e-05
0.02	0.0108034		0.0071875	0.000409755		0.02	5.05809e-05		0.02	1.43928e-05
0.025	0.0135232		0.0114063	0.000599801		0.025	6.4396e-05		0.025	1.77223e-05
0.03	0.0162442		0.0164063	0.000859813		0.03	7.82888e-05		0.03	2.10664e-05
0.035	0.0189677		0.0214063	0.00113091		0.035	9.47084e-05		0.035	2.438e-05
0.04	0.0216945		0.0264063	0.00140399		0.04	0.000108808		0.04	2.77115e-05
0.045	0.0244197		0.0314063	0.00168923		0.045	0.000122768		0.045	3.10437e-05
0.05	0.0271427		0.0364063	0.0019673		0.05	0.000136737		0.05	3.43495e-05
0.055	0.0298655		0.0414063	0.00224485		0.055	0.000150656		0.055	3.76573e-05
0.06	0.0325882		0.0464063	0.00252222		0.06	0.000164535		0.06	4.09654e-05
0.065	0.0353102		0.0514063	0.00279984		0.065	0.000178411		0.065	4.42719e-05
0.07	0.0380316		0.0564063	0.00307681		0.07	0.000192285		0.07	4.75776e-05
0.075	0.0407526		0.0614063	0.00335269		0.075	0.000206166		0.075	5.0882e-05
0.08	0.0434732		0.0664063	0.00362866		0.08	0.00022004		0.08	5.41823e-05
0.085	0.0461939		0.0714063	0.00390448		0.085	0.00023391		0.085	5.74824e-05
0.09	0.0489147		0.0764063	0.00418047		0.09	0.000247777		0.09	6.07837e-05
0.095	0.0516355		0.0814063	0.00445648		0.095	0.000261637		0.095	6.40875e-05
0.1	0.0543446		0.0864063	0.00473292		0.1	0.000275529		0.1	6.73925e-05
			0.0914063	0.00500825
			0.0964063	0.005284
			0.1	0.00548214
