# Supplementary material for: Adaptive and multifunctional hydrogel hybrid probes for long-term sensing and modulation of neural activity
Source: Nat Commun. 2021 Jun 8;12:3435. doi: 10.1038/s41467-021-23802-9 (PMC8187649; doi:10.1038/s41467-021-23802-9)
Supplement: Supplementary file 9 — Source Data [file 41467_2021_23802_MOESM9_ESM.zip › Fig 3.xlsx]

## Sheet: Fig. 3d
Hydrogel - Potential in uV
Time (weeks)
0	1	2	4	8	12	16	20	24
61.245	79.852	93.121	120.125	137.198	113.019	117.015	115.395	121.522	Mouse 1
44.134	53.185	55.385	93.098	99.285	98.003	102.162	99.482	110.012	Mouse 2
59.832	62.531	84.205	138.863	152.798	98.957	116.115	99.652	98.692	Mouse 3
61.234	64.751	80.002	101.461	91.997	100.152	103.097	115.879	125.012	Mouse 4
62.283	63.012	75.012	125.221	184.138	140.239	134.99	132.013	135.115	Mouse 5
59.551	64.038	76.836	106.799	134.229	91.358	88.992	85.055	92.317	Mouse 6
58.812	60.287	53.967	99.018	207.019	112.912	112.856	111.297	124.762	Mouse 7
58.356	59.709	91.017	119.113	128.953	120.895	131.425	127.129	130.251	Mouse 8
Polymer - Potential in uV
Time (weeks)
0	1	2	4	8	12
98.725	95.899	107.821	145.109	124.118	125.91	Mouse 1
85.021	97.082	128.099	115.088	105.683	76.233	Mouse 2
116.221	127.211	105.863	124.526	140.056	110.631	Mouse 3
101.734	99.152	97.776	128.797	127.779	116.989	Mouse 4
103.552	103.013	120.51	141.037	137.98	108.862	Mouse 5
109.167	107.311	100.011	184.669	166.983	125.301	Mouse 6
95.352	93.427	80.893	140.721	150.771	120.815	Mouse 7
99.855	96.813	105.852	153.277	126.589	92.593	Mouse 8

## Sheet: Fig. 3e
Hydrogel - Potential in uV
Time (weeks)
0	1	2	4	8	12	16	20	24
61.245	68.183	57.361	55.047	59.096	47.013	48.952	54.985	55.542	Mouse 1
44.134	53.185	38.798	32.333	35.195	33.762	35.812	36.994	33.563	Mouse 2
59.832	62.531	52.012	49.315	53.111	44.113	48.253	48.253	46.011	Mouse 3
61.234	63.442	53.152	42.896	45.879	36.296	39.017	37.001	39.015	Mouse 4
62.283	62.019	55.077	54.851	65.902	49.015	53.155	59.162	55.253	Mouse 5
59.551	64.038	62.013	65.808	63.055	53.331	53.296	53.452	51.872	Mouse 6
58.812	60.287	50.159	50.012	63.261	53.871	45.353	46.552	51.013	Mouse 7
58.356	59.709	51.962	49.155	53.878	39.952	43.763	51.054	52.153	Mouse 8
Polymer - Potential in uV
Time (weeks)
0	1	2	4	8	12
98.725	85.183	66.667	79.538	103.875	106.55	Mouse 1
85.021	70.002	89.913	54.562	87.381	109.127	Mouse 2
116.221	125.824	95.312	77.876	75.015	80.999	Mouse 3
101.734	99.152	87.534	55.019	99.916	107.163	Mouse 4
103.552	103.013	92.253	84.353	80.152	89.255	Mouse 5
109.167	106.053	93.139	110.158	120.157	124.186	Mouse 6
95.352	93.427	89.753	88.755	108.611	100.534	Mouse 7
99.855	96.813	69.953	81.757	101.102	107.256	Mouse 8

## Sheet: Fig. 3f
Hydrogel - SNR
Time (weeks)
0	1	2	4	8	12	16	20	24
1	1.17114	1.62342	2.18223	2.32161	2.40399	2.3904	2.09866	2.18793	Mouse 1
1	1	1.42752	2.87935	2.821	2.90276	2.85273	2.68914	3.27778	Mouse 2
1	1	1.61895	2.81584	2.87696	2.24326	2.40638	2.0652	2.14497	Mouse 3
1	1.02063	1.50516	2.36528	2.00521	2.75931	2.64236	3.13178	3.2042	Mouse 4
1	1.01601	1.36195	2.28293	2.79412	2.86114	2.53955	2.23138	2.44539	Mouse 5
1	1	1.23903	1.62289	2.12876	1.71304	1.66977	1.59124	1.77971	Mouse 6
1	1	1.07592	1.97988	3.27246	2.09597	2.48839	2.39081	2.44569	Mouse 7
1	1	1.75161	2.42321	2.39343	3.02601	3.00311	2.49009	2.49748	Mouse 8
Polymer - SNR
Time (weeks)
0	1	2	4	8	12
1	1.1258	1.61731	1.8244	1.19488	1.1817	Mouse 1
1	1.38685	1.4247	2.10931	1.20945	0.698571	Mouse 2
1	1.01102	1.1107	1.59903	1.86704	1.36583	Mouse 3
1	1	1.11701	2.34095	1.27886	1.09169	Mouse 4
1	1	1.3063	1.67199	1.72148	1.21967	Mouse 5
1	1.01186	1.07378	1.6764	1.38971	1.00898	Mouse 6
1	1	0.901285	1.5855	1.38817	1.20173	Mouse 7
1	1	1.51319	1.87479	1.25209	0.86329	Mouse 8

## Sheet: Fig. 3h
Time in Center (s)
ChR2 Saline			EYFP Saline
OFF	ON	OFF	OFF	ON	OFF
18.72	8.16	13.36	28.8	14.4	6.24	Mouse 1
11.92	0.64	7.52	6.88	13.12	5.6	Mouse 2
17.76	2.16	6.16	16.64	7.12	7.84	Mouse 3
13.44	6	12.16	17.76	12.16	18.64	Mouse 4
10.08	0	4.32	10.4	17.36	4.16	Mouse 5
18.16	1.68	17.12	16.16	14.4	3.28	Mouse 6
8.16	0.48	4.4	8.96	8.56	18.56	Mouse 7
19.76	4.88	32.72	10	28.4	15.6	Mouse 8

## Sheet: Fig. 3i
Time in Center (s)
ChR2 NBQX+AP5			ChR2 NBQX+AP5
OFF	ON	OFF	OFF	ON	OFF
17.28	7.52	9.44	12.48	31.76	20.32	Mouse 1
2.24	4	9.76	7.44	20.08	7.6	Mouse 2
1.76	9.44	8.64	9.44	19.68	27.12	Mouse 3
4.56	6.48	9.44	16.8	32.08	23.04	Mouse 4
28.16	29.44	18.16	24.96	3.44	1.04	Mouse 5
12.72	15.12	13.92	1.12	3.76	6.24	Mouse 6
30.72	19.76	14.16	5.12	6.72	31.68	Mouse 7
2.16	4.4	0.8	31.76	13.36	21.84	Mouse 8
