# Supplementary material for: Adaptive and multifunctional hydrogel hybrid probes for long-term sensing and modulation of neural activity
Source: Nat Commun. 2021 Jun 8;12:3435. doi: 10.1038/s41467-021-23802-9 (PMC8187649; doi:10.1038/s41467-021-23802-9)
Supplement: Supplementary file 9 — Source Data [file 41467_2021_23802_MOESM9_ESM.zip › Fig 4.xlsx]

## Sheet: Fig. 4d
	Time (weeks)
	0	1	2	4	8	12	16	20	24
Amplitude (uV)	81.513	88.767	99.155	107.562	111.139	113.318	112.856	113.005	112.916
Noise (uV)	44.134	53.185	38.798	32.333	35.195	33.762	35.812	36.994	33.563

## Sheet: Fig. 4e
	ISI (ms)
Weeks	Unit 1	Unit 2
0	13.2232	7.0829
1	13.2586	7.71959
2	14.5903	8.09241
4	17.0402	8.16657
8	11.2325	8.20275
12	13.0407	9.29635
16	13.6071	9.53714
20	12.1434	9.94478
24	14.6367	9.99452

## Sheet: Fig. 4f
	GFAP expression area (arbitrary units)
	3 days			1 week			1 month			3 months			6 months
	Hydrogel	Polymer	Steel	Hydrogel	Polymer	Steel	Hydrogel	Polymer	Steel	Hydrogel	Polymer	Steel	Hydrogel	Polymer	Steel
Sample 1	8.889	7.995	9.898	5.363	5.502	12.406	2.74	9.245	9.124	4.933	6.472	6.466	3.734	4.492	4.927
Sample 2	4.821	8.101	13.7	7.696	7.07	12.458	3.252	6.227	4.693	3.322	5.926	5.091	3.964	5.852	6.183
Sample 3	5.915	8.132	15.525	7.761	9.764	11.148	3.944	6.304	6.691	3.345	5.496	5.126	2.532	5.878	7.573
Sample 4	9.344	8.138	16.257	7.807	7.159	11.773	5.465	6.403	6.778	3.511	5.501	8.607	3.089	5.769	5.182
Sample 5	9.345	4.721	17.176	7.896	7.341	7.075	1.469	6.432	6.818	3.611	7.007	8.67	3.242	4.284	4.812
Sample 6	9.395	5.244	20.714	7.934	7.485	13.139	3.651	6.46	6.908	1.966	5.652	5.289	4.078	4.371	5.799

## Sheet: Fig. 4g
	Iba1 expression area (arbitrary units)
	3 days			1 week			1 month			3 months			6 months
	Hydrogel	Polymer	Steel	Hydrogel	Polymer	Steel	Hydrogel	Polymer	Steel	Hydrogel	Polymer	Steel	Hydrogel	Polymer	Steel
Sample 1	6.744	10.559	12.137	9.658	8.726	11.553	3.402	5.708	5.93	2.301	3.595	5.764	0.868	3.007	6.195
Sample 2	8.879	5.553	3.521	3.011	7.861	10.458	1.369	5.214	9.129	2.401	3.887	4.69	3.154	6.899	6.264
Sample 3	12.187	7.934	12.755	7.189	6.376	9.909	2.052	5.305	7.366	5.37	5.637	6.405	1.439	3.035	3.409
Sample 4	9.033	7.984	13.248	10	9.749	11.612	3.76	10.786	5.898	2.659	5.345	5.937	3.055	3.946	4.389
Sample 5	5.336	8.058	13.269	10.295	9.155	11.651	3.487	6.486	4.764	2.714	3.469	6.036	2.657	3.421	5.703
Sample 6	7.761	7.28	15.023	7.866	9.21	12.133	8.482	5.447	5.759	2.889	4.718	6.103	2.25	3.34	6.623

## Sheet: Fig. 4h
	CD68 expression area (arbitrary units)
	3 days			1 week			1 month			3 months			6 months
	Hydrogel	Polymer	Steel	Hydrogel	Polymer	Steel	Hydrogel	Polymer	Steel	Hydrogel	Polymer	Steel	Hydrogel	Polymer	Steel
Sample 1	1.686	0.992	2.75	2.269	1.136	2.986	1.198	1.643	1.188	2.329	4.113	1.653	1.055	3.228	1.618
Sample 2	5.181	2.237	8.34	5.286	0.875	3.657	1.125	0.727	1.833	0.465	0.646	2.227	1.883	3.393	0.714
Sample 3	5.19	5.045	9.783	1.748	5.604	6.021	0.688	2.404	2.706	2.271	0.856	0.406	2.267	3.043	2.17
Sample 4	1.997	3.914	3.763	2.703	1.635	3.704	1.015	0.465	1.329	1.619	2.49	3.642	1.744	0.779	1.693
Sample 5	2.109	7.66	4.137	2.25	3.197	2.869	2.968	2.821	5.065	1.08	1.449	2.794	1.095	1.394	1.351
Sample 6	3.899	2.797	5.215	0.753	1.897	5.298	2.127	2.316	2.431	0.954	1.467	0.909	2.118	0.85	1.096

## Sheet: Fig. 4i
	IgG expression area (arbitrary units)
	3 days			1 week			1 month			3 months			6 months
	Hydrogel	Polymer	Steel	Hydrogel	Polymer	Steel	Hydrogel	Polymer	Steel	Hydrogel	Polymer	Steel	Hydrogel	Polymer	Steel
Sample 1	10.736	2.953	9.936	7.338	6.071	9.221	5.802	10.755	10.456	11.517	5.562	6.905	4.606	7.197	4.175
Sample 2	8.572	12.273	6.608	2.415	8.931	12.087	3.686	2.424	5.978	5.576	3.661	3.716	6.506	7.195	4.918
Sample 3	5.975	5.078	16.521	8.746	5.486	7.348	2.863	5.805	3.74	4.94	5.881	8.655	8.285	3.531	4.601
Sample 4	8.662	6.618	10.351	11.403	3.785	6.225	5.802	10.647	7.42	7.295	8.063	3.795	6.35	2.699	5.934
Sample 5	6.973	11.812	10.19	13.154	13.79	10.936	7.327	12.396	10.01	3.387	4.215	4.85	5.312	7.063	4.48
Sample 6	11.758	11.659	19.213	6.027	11.397	13.463	11.22	8.32	4.816	3.678	10.714	6.386	3.933	5.625	4.861
