# Supplementary material for: Adaptive and multifunctional hydrogel hybrid probes for long-term sensing and modulation of neural activity
Source: Nat Commun. 2021 Jun 8;12:3435. doi: 10.1038/s41467-021-23802-9 (PMC8187649; doi:10.1038/s41467-021-23802-9)
Supplement: Supplementary file 9 — Source Data [file 41467_2021_23802_MOESM9_ESM.zip › Fig S10.xlsx]

## Sheet: Fig. S10a
Interfacial toughness (J/m2)
Pristine PC	Alginate-PC
8.3	249	Sample 1
7.6	226	Sample 2
10.3	303	Sample 3
4.6	205	Sample 4
5.5	249	Sample 5
