# Supplementary material for: Adaptive and multifunctional hydrogel hybrid probes for long-term sensing and modulation of neural activity
Source: Nat Commun. 2021 Jun 8;12:3435. doi: 10.1038/s41467-021-23802-9 (PMC8187649; doi:10.1038/s41467-021-23802-9)
Supplement: Supplementary file 9 — Source Data [file 41467_2021_23802_MOESM9_ESM.zip › Fig S11.xlsx]

## Sheet: Fig. S11b
Distane from tip (µm)	0	300	600	900	1200	1500	1800	2100	2400
Dry probe diameter average (µm)	334	330	325	335	330	330	334	334	350
Dry probe diameter std (µm)	25	24	25	23	25	24	25	25	25
Wet probe diameter average (µm)	300	295	290	300	305	300	300	295	295
Wet probe diameter std (µm)	13	12	13	12	12	12	13	13	13
