# Supplementary material for: Adaptive and multifunctional hydrogel hybrid probes for long-term sensing and modulation of neural activity
Source: Nat Commun. 2021 Jun 8;12:3435. doi: 10.1038/s41467-021-23802-9 (PMC8187649; doi:10.1038/s41467-021-23802-9)
Supplement: Supplementary file 9 — Source Data [file 41467_2021_23802_MOESM9_ESM.zip › Fig S12.xlsx]

## Sheet: Fig. S12a
	Transmission (arb. Units)
	no bending		90 bending		180 bending
	No cycle	10000 cycle	No cycle	10000 cycle	No cycle	10000 cycle
Sample 1	1.23	1.437	1.491	1.646	1.843	1.751
Sample 2	0.915	0.927	0.587	0.967	1.259	1.114
Sample 3	0.975	0.967	1.027	0.915	0.497	0.722
Sample 4	1.348	1.558	1.231	1.501	0.806	0.913
Sample 5	0.498	0.608	0.444	0.478	0.915	0.54
Sample 6	1.031	0.793	0.478	0.407	0.94	1.066

## Sheet: Fig. S12b
	Impedance at 1 kHz (MΩ)
	no bending		90 bending
	No cycle	10000 cycle	No cycle	10000 cycle
Sample 1	0.7373	0.8177	0.8547	1.2754
Sample 2	1.2134	0.6574	0.9345	1.0134
Sample 3	1.0432	0.9569	0.9916	1.0781
Sample 4	0.9919	1.2356	1.1389	0.7542
Sample 5	0.9315	0.9954	0.7856	0.6564
Sample 6	0.8574	0.9814	0.9912	0.9176

## Sheet: Fig. S12c
	Fluid return rate (%)
	no bending		90 bending
	No cycle	10000 cycle	No cycle	10000 cycle
Sample 1	89	91	97	88
Sample 2	94	92	85	92
Sample 3	91	85	93	95
Sample 4	92	93	96	95
Sample 5	89	88	88	87
Sample 6	84	93	82	82
