# Supplementary material for: Adaptive and multifunctional hydrogel hybrid probes for long-term sensing and modulation of neural activity
Source: Nat Commun. 2021 Jun 8;12:3435. doi: 10.1038/s41467-021-23802-9 (PMC8187649; doi:10.1038/s41467-021-23802-9)
Supplement: Supplementary file 9 — Source Data [file 41467_2021_23802_MOESM9_ESM.zip › Fig S15.xlsx]

## Sheet: Fig. S15a
Hydrogel hybrid			PC			Silica			Steel
Brain miromotion (mm)	Relative displacement (mm)		Brain miromotion (mm)	Relative displacement (mm)		Brain miromotion (mm)	Relative displacement (mm)		Brain miromotion (mm)	Relative displacement (mm)
1e-09	0		1e-09	0		1e-09	0		1e-09	0
0.005	0.00233034		0.00125	0.00114687		0.005	0.00498314		0.005	0.00499582
0.01	0.00462414		0.0025	0.00234388		0.01	0.00997536		0.01	0.00999291
0.015	0.0069124		0.004375	0.00412219		0.015	0.014963		0.015	0.0149889
0.02	0.0091966		0.0071875	0.00677774		0.02	0.0199494		0.02	0.0199856
0.025	0.0114768		0.0114063	0.0108065		0.025	0.0249356		0.025	0.0249823
0.03	0.0137558		0.0164063	0.0155465		0.03	0.0299217		0.03	0.0299789
0.035	0.0160323		0.0214063	0.0202754		0.035	0.0349053		0.035	0.0349756
0.04	0.0183055		0.0264063	0.0250023		0.04	0.0398912		0.04	0.0399723
0.045	0.0205803		0.0314063	0.0297171		0.045	0.0448772		0.045	0.044969
0.05	0.0228573		0.0364063	0.034439		0.05	0.0498633		0.05	0.0499657
0.055	0.0251345		0.0414063	0.0391615		0.055	0.0548493		0.055	0.0549623
0.06	0.0274118		0.0464063	0.0438841		0.06	0.0598355		0.06	0.059959
0.065	0.0296898		0.0514063	0.0486065		0.065	0.0648216		0.065	0.0649557
0.07	0.0319684		0.0564063	0.0533295		0.07	0.0698077		0.07	0.0699524
0.075	0.0342474		0.0614063	0.0580536		0.075	0.0747938		0.075	0.0749491
0.08	0.0365268		0.0664063	0.0627776		0.08	0.07978		0.08	0.0799458
0.085	0.0388061		0.0714063	0.0675018		0.085	0.0847661		0.085	0.0849425
0.09	0.0410853		0.0764063	0.0722258		0.09	0.0897522		0.09	0.0899392
0.095	0.0433645		0.0814063	0.0769498		0.095	0.0947384		0.095	0.0949359
0.1	0.0456554		0.0864063	0.0816734		0.1	0.0997245		0.1	0.0999326
			0.0914063	0.086398
			0.0964063	0.0911223
			0.1	0.0945179

## Sheet: Fig. S15b
Probe bending stiffness (N/m)	Maximum relative displacement (mm)
7	0.0456554
103	0.0945179
2150	0.0997245
8191	0.0999326
