# Supplementary material for: Adaptive and multifunctional hydrogel hybrid probes for long-term sensing and modulation of neural activity
Source: Nat Commun. 2021 Jun 8;12:3435. doi: 10.1038/s41467-021-23802-9 (PMC8187649; doi:10.1038/s41467-021-23802-9)
Supplement: Supplementary file 9 — Source Data [file 41467_2021_23802_MOESM9_ESM.zip › Fig S19.xlsx]

## Sheet: Fig. S19a
	Time in Center (s)
	ChR2 Saline			EYFP Saline
	OFF	ON	OFF	OFF	ON	OFF
Mouse 1	8.20253	8.60753	10.0679	9.62358	11.1378	8.33637
Mouse 2	5.99088	5.73863	4.94138	9.48658	8.25176	7.15676
Mouse 3	3.1499	4.1432	3.57553	9.26002	8.55431	9.87022
Mouse 4	4.92699	2.58576	4.40545	9.23287	7.98869	8.29494
Mouse 5	5.98203	4.07224	4.03882	4.5418	3.92301	3.31426
Mouse 6	6.7568	5.77328	4.79089	4.30462	4.36075	4.61901
Mouse 7	4.5567	4.12579	4.33028	5.24419	4.06589	4.9215
Mouse 8	6.33296	3.10384	4.45003	5.39393	4.4081	4.87833

## Sheet: Fig. S19b
	Time in Center (s)
	ChR2 NBQX+AP5			ChR2 NBQX+AP5
	OFF	ON	OFF	OFF	ON	OFF
Mouse 1	9.70655	9.70138	6.6628	7.88488	8.78509	8.53364
Mouse 2	4.3553	8.35601	6.94454	9.60078	12.2764	8.78209
Mouse 3	6.38873	6.57778	7.3219	8.30327	10.7807	8.28274
Mouse 4	2.20263	7.6266	4.25498	7.97645	9.51703	9.27571
Mouse 5	5.0447	4.11428	4.66281	3.46135	3.09013	2.54419
Mouse 6	3.65175	3.36408	3.47079	5.12422	4.50485	4.29978
Mouse 7	5.63171	2.75768	3.87165	4.3236	3.31936	4.11861
Mouse 8	1.96314	4.5751	3.48726	6.04521	4.49093	4.39208
