# Supplementary material for: Adaptive and multifunctional hydrogel hybrid probes for long-term sensing and modulation of neural activity
Source: Nat Commun. 2021 Jun 8;12:3435. doi: 10.1038/s41467-021-23802-9 (PMC8187649; doi:10.1038/s41467-021-23802-9)
Supplement: Supplementary file 9 — Source Data [file 41467_2021_23802_MOESM9_ESM.zip › Fig S20.xlsx]

## Sheet: Fig. S20g
	ISI (ms)
Weeks	Unit 1	Unit 2
0	11.5687	16.59
1	8.55088	12.9356
2	7.42471	11.1148
4	8.74124	14.3806
8	7.44079	11.0644
12	7.24392	11.6144
16	7.83645	11.1616
20	7.1078	11.8259
24	8.2263	15.3568

## Sheet: Fig. S20h
	ISI (ms)
Weeks	Unit 1
0	12.2925
1	11.8952
2	12.1893
4	12.4591
8	12.3389
12	18.1511
16	11.7113
20	18.637
24	13.6829

## Sheet: Fig. S20i
	ISI (ms)
Weeks	Unit 1	Unit 2
0	9.8939	6.77902
1	16.1283	4.91238
2	14.9264	4.3861
4	11.1529	7.85024
8	10.6859	8.36658
12	12.3118	10.1573
16	12.6875	8.88104
20	10.8829	8.91209
24	11.852	10.1919

## Sheet: Fig. S20j
	ISI (ms)
Weeks	Unit 1	Unit 2
0	12.9878	13.9229
1	13.1122	14.0081
2	9.97109	17.851
4	11.4531	14.1552
8	12.7529	19.8569
12	12.0338	17.1111
16	9.05899	16.392
20	9.65612	17.8911
24	11.8614	14.2162

## Sheet: Fig. S20k
	ISI (ms)
Weeks	Unit 1	Unit 2
0	16.27	10.8659
1	14.4324	9.61475
2	13.2753	9.55705
4	14.5835	12.2641
8	11.3918	9.72482
12	13.6818	10.9548
16	11.7288	9.49159
20	13.1603	10.9988
24	13.837	11.424

## Sheet: Fig. S20l
	ISI (ms)
Weeks	Unit 1
0	8.58261
1	7.77933
2	7.19312
4	9.98302
8	8.24483
12	7.9652
16	8.15374
20	8.87802
24	8.71829
