# Supplementary material for: Adaptive and multifunctional hydrogel hybrid probes for long-term sensing and modulation of neural activity
Source: Nat Commun. 2021 Jun 8;12:3435. doi: 10.1038/s41467-021-23802-9 (PMC8187649; doi:10.1038/s41467-021-23802-9)
Supplement: Supplementary file 9 — Source Data [file 41467_2021_23802_MOESM9_ESM.zip › Fig S21.xlsx]

## Sheet: Fig. S21a
	Hydrogel - potential (uV)
	Time (weeks)
	0	1	2	4	8	12	16	20	24
Mouse 1	61.245	68.183	76.6	101.583	145.929	147.923	140.721	147.293	206.211
Mouse 2	81.513	88.767	99.155	107.562	111.139	113.318	112.856	113.005	112.916
Mouse 3	59.832	65.531	69.012	88.861	112.733	92.812	129.344	106.283	130.789
Mouse 4	61.234	69.12	70.125	74.329	140.557	90.258	107.852	113.11	108.344
Mouse 5	62.283	62.019	74.816	95.211	134.953	138.621	150.374	183.853	155.788
Mouse 6	59.551	67.752	75.123	113.397	106.862	130.613	192.912	135.337	140.101
Mouse 7	58.812	66.583	71.981	92.109	129.174	103.785	120.895	110.957	142.359
Mouse 8	58.356	60.086	71.166	79.008	118.313	105.461	97.76	122.709	141.993
	Polymer - potential (uV)
	Time (weeks)
	0	1	2	4	8	12
Mouse 1	98.725	98.157	125.01	145.923	168.054	124.186
Mouse 2	85.021	93.427	146.093	113.052	100.053	148.921
Mouse 3	119.221	125.824	179.655	116.811	133.852	108.953
Mouse 4	111.734	116.234	161.864	115.026	150.112	122.754
Mouse 5	103.552	105.553	134.921	148.855	126.458	110.928
Mouse 6	109.167	118.81	162.862	190.381	220.012	174.382
Mouse 7	95.352	103.842	125.058	180.255	180.003	168.755
Mouse 8	99.855	96.813	139.894	132.184	142.378	116.55

## Sheet: Fig. S21b
	Hydrogel - potential (uV)
	Time (weeks)
	0	1	2	4	8	12	16	20	24
Mouse 1	61.245	68.183	57.361	55.047	59.096	47.013	48.952	54.985	55.542
Mouse 2	44.134	53.185	38.798	32.333	35.195	33.762	35.812	36.994	33.563
Mouse 3	59.832	62.531	52.012	49.315	53.111	44.113	48.253	48.253	46.011
Mouse 4	61.234	63.442	53.152	42.896	45.879	36.296	39.017	37.001	39.015
Mouse 5	62.283	62.019	55.077	54.851	65.902	49.015	53.155	59.162	55.253
Mouse 6	59.551	64.038	62.013	65.808	63.055	53.331	53.296	53.452	51.872
Mouse 7	58.812	60.287	50.159	50.012	63.261	53.871	45.353	46.552	51.013
Mouse 8	58.356	59.709	51.962	49.155	53.878	39.952	43.763	51.054	52.153
	Polymer - potential (uV)
	Time (weeks)
	0	1	2	4	8	12
Mouse 1	98.725	85.183	66.667	79.538	103.875	106.55
Mouse 2	85.021	70.002	89.913	54.562	87.381	109.127
Mouse 3	116.221	125.824	95.312	77.876	75.015	80.999
Mouse 4	101.734	99.152	87.534	55.019	99.916	107.163
Mouse 5	103.552	103.013	92.253	84.353	80.152	89.255
Mouse 6	109.167	106.053	93.139	110.158	120.157	124.186
Mouse 7	95.352	93.427	89.753	88.755	108.611	100.534
Mouse 8	99.855	96.813	69.953	81.757	101.102	107.256

## Sheet: Fig. S21c
	Hydrogel - SNR
	Time (weeks)
	0	1	2	4	8	12	16	20	24
Mouse 1	1	1	1.3354	1.84539	2.46935	3.14643	2.87467	2.67879	3.7127
Mouse 2	1.84694	1.66902	2.55567	3.32669	3.15781	3.35638	3.15135	3.05468	3.3643
Mouse 3	1	1.04798	1.32685	1.80191	2.12259	2.10396	2.68054	2.20262	2.84256
Mouse 4	1	1.0895	1.31933	1.73277	3.06365	2.48672	2.76423	3.05694	2.77698
Mouse 5	1	1	1.35839	1.73581	2.04778	2.82813	2.82897	3.10762	2.81954
Mouse 6	1	1.058	1.21141	1.72315	1.69474	2.4491	3.61963	2.53194	2.7009
Mouse 7	1	1.10443	1.43506	1.84174	2.04192	1.92655	2.66565	2.38351	2.79064
Mouse 8	1	1.00631	1.36958	1.60732	2.19594	2.63969	2.23385	2.40351	2.72262
	Polymer - SNR
	Time (weeks)
	0	1	2	4	8	12
Mouse 1	1	1.15231	1.87514	1.83463	1.61785	1.16552
Mouse 2	1	1.33463	1.62483	2.07199	1.14502	1.36466
Mouse 3	1.02581	1	1.88491	1.49996	1.78434	1.34512
Mouse 4	1.0983	1.17228	1.84916	2.09066	1.50238	1.14549
Mouse 5	1	1.02466	1.46251	1.76467	1.57773	1.24282
Mouse 6	1	1.12029	1.74859	1.72825	1.83104	1.4042
Mouse 7	1	1.11148	1.39336	2.03093	1.65732	1.67859
Mouse 8	1	1	1.99983	1.61679	1.40826	1.08665
