# Supplementary material for: Adaptive and multifunctional hydrogel hybrid probes for long-term sensing and modulation of neural activity
Source: Nat Commun. 2021 Jun 8;12:3435. doi: 10.1038/s41467-021-23802-9 (PMC8187649; doi:10.1038/s41467-021-23802-9)
Supplement: Supplementary file 9 — Source Data [file 41467_2021_23802_MOESM9_ESM.zip › Fig S24.xlsx]

## Sheet: Fig. S24a
	Hydrogel
	Amplitude (uV)					GFAP expression area (arbitrary unit)
	Time (weeks)					Time (weeks)
	1	4	12	24		1	4	12	24
Mouse 1	79.852	120.125	113.019	121.522		5.363	2.74	4.933	3.734	Mouse 1
Mouse 2	53.185	93.098	98.003	110.012		7.696	3.252	3.322	3.964	Mouse 2
Mouse 3	62.531	138.863	98.957	98.692		7.761	3.944	3.345	2.532	Mouse 3
Mouse 4	64.751	101.461	100.152	125.012		7.807	5.465	3.511	3.089	Mouse 4
Mouse 5	63.012	125.221	140.239	135.115		7.896	1.469	3.611	3.242	Mouse 5
Mouse 6	64.038	106.799	91.358	92.317		7.934	3.651	1.966	4.078	Mouse 6
Mouse 7	60.287	99.018	112.912	124.762
Mouse 8	59.709	119.113	120.895	130.251
	Polymer
	Amplitude (uV)					GFAP expression area (arbitrary unit)
	Time (weeks)					Time (weeks)
	1	4	12			1	4	12	24
Mouse 1	95.899	145.109	125.91			5.502	9.245	6.472	4.492	Mouse 1
Mouse 2	97.082	115.088	76.233			7.07	6.227	5.926	5.852	Mouse 2
Mouse 3	127.211	124.526	110.631			9.764	6.304	5.496	5.878	Mouse 3
Mouse 4	99.152	128.797	116.989			7.159	6.403	5.501	5.769	Mouse 4
Mouse 5	103.013	141.037	108.862			7.341	6.432	7.007	4.284	Mouse 5
Mouse 6	107.311	184.669	125.301			7.485	6.46	5.652	4.371	Mouse 6
Mouse 7	93.427	140.721	120.815
Mouse 8	96.813	153.277	92.593

## Sheet: Fig. S24b
	Hydrogel
	SNR					GFAP expression area (arbitrary unit)
	Time (weeks)					Time (weeks)
	1	4	12	24		1	4	12	24
Mouse 1	1.17114	2.18223	2.40399	2.18793		5.363	2.74	4.933	3.734	Mouse 1
Mouse 2	1	2.87935	2.90276	3.27778		7.696	3.252	3.322	3.964	Mouse 2
Mouse 3	1	2.81584	2.24326	2.14497		7.761	3.944	3.345	2.532	Mouse 3
Mouse 4	1.02063	2.36528	2.75931	3.2042		7.807	5.465	3.511	3.089	Mouse 4
Mouse 5	1.01601	2.28293	2.86114	2.44539		7.896	1.469	3.611	3.242	Mouse 5
Mouse 6	1	1.62289	1.71304	1.77971		7.934	3.651	1.966	4.078	Mouse 6
Mouse 7	1	1.97988	2.09597	2.44569
Mouse 8	1	2.42321	3.02601	2.49748
	Polymer
	SNR					GFAP expression area (arbitrary unit)
	Time (weeks)					Time (weeks)
	1	4	12			1	4	12	24
Mouse 1	1.1258	1.8244	1.1817			5.502	9.245	6.472	4.492	Mouse 1
Mouse 2	1.38685	2.10931	0.698571			7.07	6.227	5.926	5.852	Mouse 2
Mouse 3	1.01102	1.59903	1.36583			9.764	6.304	5.496	5.878	Mouse 3
Mouse 4	1	2.34095	1.09169			7.159	6.403	5.501	5.769	Mouse 4
Mouse 5	1	1.67199	1.21967			7.341	6.432	7.007	4.284	Mouse 5
Mouse 6	1.01186	1.6764	1.00898			7.485	6.46	5.652	4.371	Mouse 6
Mouse 7	1	1.5855	1.20173
Mouse 8	1	1.87479	0.86329
