# Supplementary material for: Adaptive and multifunctional hydrogel hybrid probes for long-term sensing and modulation of neural activity
Source: Nat Commun. 2021 Jun 8;12:3435. doi: 10.1038/s41467-021-23802-9 (PMC8187649; doi:10.1038/s41467-021-23802-9)
Supplement: Supplementary file 9 — Source Data [file 41467_2021_23802_MOESM9_ESM.zip › Fig S5.xlsx]

## Sheet: Fig. S5a
Shear modulus (kPa)
PVA	Alginate	PEGDA-Alg	PAAm-Alg
6.2	4.6	9	6.2	Sample 1
6	4.4	6.2	4.5	Sample 2
7.6	4.35	7.3	4.6	Sample 3
7.7	4.3	7	4.3	Sample 4
9.3	4.3	6.7	4	Sample 5

## Sheet: Fig. S5b
Fracture toughness (J/m2)
PVA	Alginate	PEGDA-Alg	PAAm-Alg
5	15	156	591	Sample 1
6	17	102	493	Sample 2
5	15	104	476	Sample 3
5	20	108	442	Sample 4
4.5	17	110	423	Sample 5
