# Supplementary material for: Adaptive and multifunctional hydrogel hybrid probes for long-term sensing and modulation of neural activity
Source: Nat Commun. 2021 Jun 8;12:3435. doi: 10.1038/s41467-021-23802-9 (PMC8187649; doi:10.1038/s41467-021-23802-9)
Supplement: Supplementary file 9 — Source Data [file 41467_2021_23802_MOESM9_ESM.zip › Fig S6.xlsx]

## Sheet: Fig. S6
Interfacial toughness (J/m2)
PVA	Alginate	PEGDA-Alg	PAAm-Alg
8	3	42	249	Sample 1
7	5	26	226	Sample 2
8	4	26	303	Sample 3
13	4.5	25	205	Sample 4
7	4	19	277	Sample 5
