# Supplementary material for: Adaptive and multifunctional hydrogel hybrid probes for long-term sensing and modulation of neural activity
Source: Nat Commun. 2021 Jun 8;12:3435. doi: 10.1038/s41467-021-23802-9 (PMC8187649; doi:10.1038/s41467-021-23802-9)
Supplement: Supplementary file 9 — Source Data [file 41467_2021_23802_MOESM9_ESM.zip › Fig S7.xlsx]

## Sheet: Fig. S7b
Acrylamide concentration (µm/mL)	Absorbance peak height (mAU)
2	37.2461
4	73.4263
6	108.466
8	144.124
10	181.203
12	216.074

## Sheet: Fig. S7c
Standard solution (2 µg/mL acrylamide)			Extraction solution
Time (min)	Absorbance (mAU)		Time (min)	Absorbance (mAU)
0	0.216126		0	-0.0261664
0.00970667	0.216901		0.00970667	-0.0260472
0.0194133	0.217617		0.0194133	-0.0259876
0.02912	0.218391		0.02912	-0.0258088
0.0388267	0.219345		0.0388267	-0.02563
0.0485333	0.220537		0.0485333	-0.0254512
0.05824	0.221848		0.05824	-0.0253916
0.0679467	0.223219		0.0679467	-0.0253916
0.0776533	0.22465		0.0776533	-0.0254512
0.08736	0.225902		0.08736	-0.0257492
0.0970667	0.227034		0.0970667	-0.0260472
0.106773	0.228107		0.106773	-0.0264049
0.11648	0.229001		0.11648	-0.0265241
0.126187	0.229836		0.126187	-0.0263453
0.135893	0.23061		0.135893	-0.0260472
0.1456	0.231326		0.1456	-0.0255704
0.155307	0.231981		0.155307	-0.0249147
0.165013	0.232697		0.165013	-0.0242591
0.17472	0.233471		0.17472	-0.0237226
0.184427	0.234246		0.184427	-0.0235438
0.194133	0.2352		0.194133	-0.0234842
0.20384	0.236094		0.20384	-0.0237823
0.213547	0.237048		0.213547	-0.0241995
0.223253	0.237882		0.223253	-0.0247955
0.23296	0.238597		0.23296	-0.0254512
0.242667	0.239074		0.242667	-0.0260472
0.252373	0.239551		0.252373	-0.0266433
0.26208	0.239968		0.26208	-0.0271797
0.271787	0.240207		0.271787	-0.027597
0.281493	0.240505		0.281493	-0.0277162
0.2912	0.240862		0.2912	-0.0277758
0.300907	0.241339		0.300907	-0.0277162
0.310613	0.241935		0.310613	-0.0276566
0.32032	0.24277		0.32032	-0.0276566
0.330027	0.243783		0.330027	-0.0276566
0.339733	0.244796		0.339733	-0.0278354
0.34944	0.24581		0.34944	-0.0279546
0.359147	0.246763		0.359147	-0.0283122
0.368853	0.247478		0.368853	-0.0288486
0.37856	0.248194		0.37856	-0.0294447
0.388267	0.248969		0.388267	-0.0302196
0.397973	0.249863		0.397973	-0.0309944
0.40768	0.250995		0.40768	-0.0317097
0.417387	0.252366		0.417387	-0.0322461
0.427093	0.253558		0.427093	-0.0326037
0.4368	0.254571		0.4368	-0.032723
0.446507	0.255346		0.446507	-0.032723
0.456213	0.255764		0.456213	-0.0327826
0.46592	0.255823		0.46592	-0.0329018
0.475627	0.255823		0.475627	-0.0331402
0.485333	0.255942		0.485333	-0.033319
0.49504	0.25636		0.49504	-0.0333786
0.504747	0.257134		0.504747	-0.033617
0.514453	0.258267		0.514453	-0.0334978
0.52416	0.259459		0.52416	-0.0335574
0.533867	0.260472		0.533867	-0.0336766
0.543573	0.261188		0.543573	-0.0340343
0.55328	0.261664		0.55328	-0.0346303
0.562987	0.261664		0.562987	-0.0354648
0.572693	0.261545		0.572693	-0.0363588
0.5824	0.261307		0.5824	-0.0369549
0.592107	0.261188		0.592107	-0.0373125
0.601813	0.261426		0.601813	-0.0371337
0.61152	0.261962		0.61152	-0.0366569
0.621227	0.262797		0.621227	-0.0361204
0.630933	0.26387		0.630933	-0.0354052
0.64064	0.265241		0.64064	-0.0351071
0.650347	0.266492		0.650347	-0.0350475
0.660053	0.267744		0.660053	-0.0354648
0.66976	0.268817		0.66976	-0.03618
0.679467	0.269711		0.679467	-0.0371933
0.689173	0.270367		0.689173	-0.0382662
0.69888	0.271082		0.69888	-0.0394583
0.708587	0.271678		0.708587	-0.0407696
0.718293	0.272214		0.718293	-0.0419021
0.728	0.272691		0.728	-0.0430942
0.737707	0.273108		0.737707	-0.043869
0.747413	0.273466		0.747413	-0.044167
0.75712	0.274003		0.75712	-0.0438094
0.766827	0.274777		0.766827	-0.0428557
0.776533	0.275612		0.776533	-0.0416636
0.78624	0.276566		0.78624	-0.0402927
0.795947	0.277579		0.795947	-0.0392795
0.805653	0.278533		0.805653	-0.0385046
0.81536	0.279367		0.81536	-0.0382066
0.825067	0.280142		0.825067	-0.0382662
0.834773	0.280857		0.834773	-0.038445
0.84448	0.281692		0.84448	-0.0388622
0.854187	0.282705		0.854187	-0.039041
0.863893	0.283718		0.863893	-0.0391603
0.8736	0.284612		0.8736	-0.0391603
0.883307	0.285268		0.883307	-0.0391006
0.893013	0.285566		0.893013	-0.0391603
0.90272	0.285864		0.90272	-0.0392795
0.912427	0.286341		0.912427	-0.0396371
0.922133	0.287235		0.922133	-0.0401139
0.93184	0.288785		0.93184	-0.0407696
0.941547	0.291049		0.941547	-0.0413656
0.951253	0.293851		0.951253	-0.0418425
0.96096	0.296831		0.96096	-0.0421405
0.970667	0.299752		0.970667	-0.0422597
0.980373	0.302136		0.980373	-0.0422597
0.99008	0.303924		0.99008	-0.0423193
0.999787	0.305116		0.999787	-0.0422597
1.00949	0.30601		1.00949	-0.0422001
1.0192	0.306606		1.0192	-0.0419021
1.02891	0.307202		1.02891	-0.0414848
1.03861	0.307858		1.03861	-0.0406504
1.04832	0.308514		1.04832	-0.0398755
1.05803	0.309229		1.05803	-0.039041
1.06773	0.309944		1.06773	-0.0382662
1.07744	0.310481		1.07744	-0.0379682
1.08715	0.310957		1.08715	-0.0379682
1.09685	0.311434		1.09685	-0.0382662
1.10656	0.311852		1.10656	-0.0388622
1.11627	0.312328		1.11627	-0.0393391
1.12597	0.312984		1.12597	-0.0398159
1.13568	0.313461		1.13568	-0.0398159
1.14539	0.313938		1.14539	-0.0397563
1.15509	0.314295		1.15509	-0.0395775
1.1648	0.314713		1.1648	-0.0392199
1.17451	0.31513		1.17451	-0.0388622
1.18421	0.315487		1.18421	-0.0385642
1.19392	0.316024		1.19392	-0.0385046
1.20363	0.316679		1.20363	-0.0386834
1.21333	0.317216		1.21333	-0.0388622
1.22304	0.317752		1.22304	-0.0392199
1.23275	0.318468		1.23275	-0.0397563
1.24245	0.319362		1.24245	-0.0404119
1.25216	0.320554		1.25216	-0.0411272
1.26187	0.321984		1.26187	-0.0418425
1.27157	0.323832		1.27157	-0.0423789
1.28128	0.325739		1.28128	-0.0428557
1.29099	0.327289		1.29099	-0.0430942
1.30069	0.328481		1.30069	-0.0430942
1.3104	0.329018		1.3104	-0.0429153
1.32011	0.329137		1.32011	-0.0426769
1.32981	0.328779		1.32981	-0.0423789
1.33952	0.328422		1.33952	-0.0420213
1.34923	0.328064		1.34923	-0.0416636
1.35893	0.327885		1.35893	-0.0413656
1.36864	0.328064		1.36864	-0.0411272
1.37835	0.328422		1.37835	-0.0409484
1.38805	0.328958		1.38805	-0.0408888
1.39776	0.329614		1.39776	-0.0408888
1.40747	0.330389		1.40747	-0.0409484
1.41717	0.331104		1.41717	-0.0409484
1.42688	0.331581		1.42688	-0.0410676
1.43659	0.331819		1.43659	-0.0410676
1.44629	0.331879		1.44629	-0.0411272
1.456	0.3317		1.456	-0.0411272
1.46571	0.331521		1.46571	-0.0412464
1.47541	0.331461		1.47541	-0.0415444
1.48512	0.331283		1.48512	-0.0417233
1.49483	0.331283		1.49483	-0.0420809
1.50453	0.331402		1.50453	-0.0423789
1.51424	0.33164		1.51424	-0.0426173
1.52395	0.332177		1.52395	-0.0427365
1.53365	0.33313		1.53365	-0.0426173
1.54336	0.334322		1.54336	-0.0423193
1.55307	0.335813		1.55307	-0.0419617
1.56277	0.337243		1.56277	-0.0415444
1.57248	0.338733		1.57248	-0.041306
1.58219	0.339687		1.58219	-0.0414848
1.59189	0.340343		1.59189	-0.0418425
1.6016	0.3407		1.6016	-0.0425577
1.61131	0.340998		1.61131	-0.0431538
1.62101	0.341177		1.62101	-0.0438094
1.63072	0.341237		1.63072	-0.0442863
1.64043	0.341475		1.64043	-0.0444651
1.65013	0.341773		1.65013	-0.0447631
1.65984	0.342131		1.65984	-0.0448227
1.66955	0.342548		1.66955	-0.0450611
1.67925	0.343263		1.67925	-0.0453591
1.68896	0.344038		1.68896	-0.0455379
1.69867	0.34523		1.69867	-0.0455976
1.70837	0.346422		1.70837	-0.0454783
1.71808	0.347674		1.71808	-0.0451207
1.72779	0.348806		1.72779	-0.0446439
1.73749	0.349939		1.73749	-0.044167
1.7472	0.350833		1.7472	-0.0438094
1.75691	0.351667		1.75691	-0.0437498
1.76661	0.352383		1.76661	-0.0439286
1.77632	0.352979		1.77632	-0.044167
1.78603	0.353575		1.78603	-0.0445247
1.79573	0.353992		1.79573	-0.0448823
1.80544	0.354469		1.80544	-0.0451207
1.81515	0.354886		1.81515	-0.0453591
1.82485	0.355303		1.82485	-0.0455379
1.83456	0.355899		1.83456	-0.0457764
1.84427	0.356555		1.84427	-0.0460744
1.85397	0.357628		1.85397	-0.046432
1.86368	0.35876		1.86368	-0.0468493
1.87339	0.360191		1.87339	-0.0475049
1.88309	0.361621		1.88309	-0.0481606
1.8928	0.362873		1.8928	-0.048697
1.90251	0.363886		1.90251	-0.0492334
1.91221	0.364602		1.91221	-0.0494719
1.92192	0.365138		1.92192	-0.0493526
1.93163	0.365555		1.93163	-0.0489354
1.94133	0.366032		1.94133	-0.0480413
1.95104	0.366628		1.95104	-0.0470877
1.96075	0.367343		1.96075	-0.0460744
1.97045	0.368237		1.97045	-0.0452399
1.98016	0.369012		1.98016	-0.0447631
1.98987	0.369668		1.98987	-0.0447035
1.99957	0.370204		1.99957	-0.0448823
2.00928	0.370622		2.00928	-0.0452995
2.01899	0.371039		2.01899	-0.045836
2.02869	0.371635		2.02869	-0.0463724
2.0384	0.37235		2.0384	-0.0468493
2.04811	0.373304		2.04811	-0.0471473
2.05781	0.374496		2.05781	-0.0471473
2.06752	0.375569		2.06752	-0.0469685
2.07723	0.376403		2.07723	-0.04673
2.08693	0.377119		2.08693	-0.0466704
2.09664	0.377536		2.09664	-0.0466704
2.10635	0.377774		2.10635	-0.0469089
2.11605	0.378132		2.11605	-0.0474453
2.12576	0.37843		2.12576	-0.0479221
2.13547	0.378788		2.13547	-0.0484586
2.14517	0.379086		2.14517	-0.0488758
2.15488	0.379324		2.15488	-0.0491142
2.16459	0.379443		2.16459	-0.0491142
2.17429	0.379145		2.17429	-0.0490546
2.184	0.378847		2.184	-0.0490546
2.19371	0.378549		2.19371	-0.0491738
2.20341	0.37843		2.20341	-0.0494719
2.21312	0.378609		2.21312	-0.0498295
2.22283	0.379026		2.22283	-0.0503063
2.23253	0.379741		2.23253	-0.0507236
2.24224	0.380576		2.24224	-0.0510812
2.25195	0.381529		2.25195	-0.05126
2.26165	0.382364		2.26165	-0.0513792
2.27136	0.383079		2.27136	-0.0513792
2.28107	0.383496		2.28107	-0.0512004
2.29077	0.383854		2.29077	-0.0507832
2.30048	0.384092		2.30048	-0.0502467
2.31019	0.384271		2.31019	-0.0495911
2.31989	0.38451		2.31989	-0.0488758
2.3296	0.384808		2.3296	-0.0482798
2.33931	0.385106		2.33931	-0.0477433
2.34901	0.385582		2.34901	-0.0473857
2.35872	0.386		2.35872	-0.0473261
2.36843	0.386477		2.36843	-0.0473261
2.37813	0.386894		2.37813	-0.0475049
2.38784	0.387371		2.38784	-0.0478625
2.39755	0.387967		2.39755	-0.0482202
2.40725	0.388443		2.40725	-0.0486374
2.41696	0.388801		2.41696	-0.0490546
2.42667	0.389099		2.42667	-0.0491142
2.43637	0.389278		2.43637	-0.0489354
2.44608	0.389457		2.44608	-0.0484586
2.45579	0.389636		2.45579	-0.0477433
2.46549	0.389814		2.46549	-0.0469685
2.4752	0.389993		2.4752	-0.0463724
2.48491	0.390291		2.48491	-0.045836
2.49461	0.39053		2.49461	-0.0456572
2.50432	0.390887		2.50432	-0.0454187
2.51403	0.391364		2.51403	-0.0451803
2.52373	0.39202		2.52373	-0.0448823
2.53344	0.392854		2.53344	-0.044167
2.54315	0.393808		2.54315	-0.0433326
2.55285	0.394821		2.55285	-0.0426173
2.56256	0.395536		2.56256	-0.0419617
2.57227	0.396252		2.57227	-0.041604
2.58197	0.396788		2.58197	-0.0414252
2.59168	0.397384		2.59168	-0.0414252
2.60139	0.39804		2.60139	-0.0416636
2.61109	0.398815		2.61109	-0.0418425
2.6208	0.399649		2.6208	-0.0420809
2.63051	0.400484		2.63051	-0.0423193
2.64021	0.40108		2.64021	-0.0424981
2.64992	0.401437		2.64992	-0.0426173
2.65963	0.401616		2.65963	-0.0426769
2.66933	0.401855		2.66933	-0.0426769
2.67904	0.402272		2.67904	-0.0425577
2.68875	0.402868		2.68875	-0.0424385
2.69845	0.403881		2.69845	-0.0423193
2.70816	0.404954		2.70816	-0.0422597
2.71787	0.406027		2.71787	-0.0422597
2.72757	0.406981		2.72757	-0.0423193
2.73728	0.407696		2.73728	-0.0424385
2.74699	0.408173		2.74699	-0.0425577
2.75669	0.408471		2.75669	-0.0426769
2.7664	0.408769		2.7664	-0.0426173
2.77611	0.409007		2.77611	-0.0423789
2.78581	0.409484		2.78581	-0.0419617
2.79552	0.41002		2.79552	-0.0414252
2.80523	0.410557		2.80523	-0.04071
2.81493	0.411153		2.81493	-0.0400543
2.82464	0.411749		2.82464	-0.0397563
2.83435	0.412166		2.83435	-0.0394583
2.84405	0.412762		2.84405	-0.0393987
2.85376	0.413299		2.85376	-0.0392795
2.86347	0.413954		2.86347	-0.0391006
2.87317	0.414729		2.87317	-0.038743
2.88288	0.415325		2.88288	-0.038147
2.89259	0.415921		2.89259	-0.0374317
2.90229	0.416398		2.90229	-0.0368953
2.912	0.416517		2.912	-0.0364184
2.92171	0.416577		2.92171	-0.0362992
2.93141	0.416636		2.93141	-0.036478
2.94112	0.416756		2.94112	-0.0370145
2.95083	0.417054		2.95083	-0.0378489
2.96053	0.417531		2.96053	-0.038743
2.97024	0.418127		2.97024	-0.0399351
2.97995	0.418603		2.97995	-0.0411868
2.98965	0.41908		2.98965	-0.0424385
2.99936	0.419199		2.99936	-0.0436902
3.00907	0.419259		3.00907	-0.0446439
3.01877	0.419199		3.01877	-0.0452995
3.02848	0.419199		3.02848	-0.0456572
3.03819	0.419259		3.03819	-0.045836
3.04789	0.419617		3.04789	-0.0459552
3.0576	0.420213		3.0576	-0.0460744
3.06731	0.421107		3.06731	-0.0461936
3.07701	0.422239		3.07701	-0.0464916
3.08672	0.423551		3.08672	-0.0466108
3.09643	0.424981		3.09643	-0.0465512
3.10613	0.42671		3.10613	-0.0465512
3.11584	0.428557		3.11584	-0.0464916
3.12555	0.430405		3.12555	-0.0465512
3.13525	0.432014		3.13525	-0.0466704
3.14496	0.433505		3.14496	-0.0470281
3.15467	0.434339		3.15467	-0.0476241
3.16437	0.434577		3.16437	-0.048399
3.17408	0.434279		3.17408	-0.0492334
3.18379	0.433564		3.18379	-0.0501871
3.19349	0.432611		3.19349	-0.050962
3.2032	0.431597		3.2032	-0.0517368
3.21291	0.430644		3.21291	-0.0521541
3.22261	0.429928		3.22261	-0.0525713
3.23232	0.429511		3.23232	-0.0528693
3.24203	0.429332		3.24203	-0.0530481
3.25173	0.429332		3.25173	-0.0532866
3.26144	0.429571		3.26144	-0.0534654
3.27115	0.429988		3.27115	-0.0537038
3.28085	0.430465		3.28085	-0.0539422
3.29056	0.430942		3.29056	-0.0541806
3.30027	0.431418		3.30027	-0.0542402
3.30997	0.431955		3.30997	-0.0541806
3.31968	0.432491		3.31968	-0.0540018
3.32939	0.433087		3.32939	-0.0534654
3.33909	0.433743		3.33909	-0.0526905
3.3488	0.434518		3.3488	-0.051558
3.35851	0.435233		3.35851	-0.0502467
3.36821	0.435948		3.36821	-0.0485182
3.37792	0.436604		3.37792	-0.0465512
3.38763	0.437081		3.38763	-0.0444055
3.39733	0.437558		3.39733	-0.0419617
3.40704	0.438035		3.40704	-0.0395775
3.41675	0.438511		3.41675	-0.0370741
3.42645	0.438929		3.42645	-0.0347495
3.43616	0.439346		3.43616	-0.0324249
3.44587	0.439763		3.44587	-0.0302196
3.45557	0.440121		3.45557	-0.0278354
3.46528	0.440538		3.46528	-0.0252724
3.47499	0.441074		3.47499	-0.0224113
3.48469	0.44167		3.48469	-0.0192523
3.4944	0.442326		3.4944	-0.0158548
3.50411	0.44328		3.50411	-0.0119805
3.51381	0.444293		3.51381	-0.00786781
3.52352	0.445306		3.52352	-0.00315905
3.53323	0.4462		3.53323	0.00196695
3.54293	0.446856		3.54293	0.00762939
3.55264	0.447154		3.55264	0.0139475
3.56235	0.447214		3.56235	0.0209808
3.57205	0.447154		3.57205	0.0284314
3.58176	0.447094		3.58176	0.0362992
3.59147	0.447452		3.59147	0.0442863
3.60117	0.447929		3.60117	0.0523925
3.61088	0.448704		3.61088	0.0602007
3.62059	0.449717		3.62059	0.0677109
3.63029	0.450611		3.63029	0.0747442
3.64	0.451505		3.64	0.0813603
3.64971	0.451982		3.64971	0.08744
3.65941	0.452518		3.65941	0.0932813
3.66912	0.452876		3.66912	0.0987649
3.67883	0.453174		3.67883	0.10407
3.68853	0.453472		3.68853	0.109077
3.69824	0.45383		3.69824	0.113666
3.70795	0.454187		3.70795	0.117719
3.71765	0.454426		3.71765	0.121117
3.72736	0.454783		3.72736	0.123858
3.73707	0.455141		3.73707	0.126064
3.74677	0.455678		3.74677	0.127733
3.75648	0.456154		3.75648	0.129163
3.76619	0.45681		3.76619	0.130177
3.77589	0.457466		3.77589	0.130832
3.7856	0.458181		3.7856	0.130951
3.79531	0.458777		3.79531	0.130534
3.80501	0.459313		3.80501	0.129461
3.81472	0.459671		3.81472	0.127852
3.82443	0.459909		3.82443	0.125945
3.83413	0.460088		3.83413	0.123799
3.84384	0.460327		3.84384	0.121653
3.85355	0.460863		3.85355	0.119627
3.86325	0.461578		3.86325	0.11754
3.87296	0.462413		3.87296	0.115395
3.88267	0.463426		3.88267	0.11307
3.89237	0.464201		3.89237	0.110447
3.90208	0.464857		3.90208	0.107646
3.91179	0.465333		3.91179	0.104785
3.92149	0.465691		3.92149	0.101864
3.9312	0.466049		3.9312	0.0990033
3.94091	0.466526		3.94091	0.0963807
3.95061	0.467181		3.95061	0.0938177
3.96032	0.467956		3.96032	0.0913739
3.97003	0.468791		3.97003	0.0888705
3.97973	0.469565		3.97973	0.0864267
3.98944	0.470281		3.98944	0.0839829
3.99915	0.470698		3.99915	0.0814199
4.00885	0.470877		4.00885	0.0788569
4.01856	0.471115		4.01856	0.0761747
4.02827	0.471175		4.02827	0.0734925
4.03797	0.471413		4.03797	0.0706911
4.04768	0.471771		4.04768	0.0679493
4.05739	0.472128		4.05739	0.0652075
4.06709	0.472546		4.06709	0.0626445
4.0768	0.472903		4.0768	0.0602007
4.08651	0.473142		4.08651	0.0578761
4.09621	0.473201		4.09621	0.0556111
4.10592	0.473201		4.10592	0.0536442
4.11563	0.473201		4.11563	0.0516176
4.12533	0.473261		4.12533	0.0497699
4.13504	0.473499		4.13504	0.0478029
4.14475	0.473976		4.14475	0.0459552
4.15445	0.474513		4.15445	0.044167
4.16416	0.475168		4.16416	0.0423789
4.17387	0.475824		4.17387	0.0405908
4.18357	0.47636		4.18357	0.0388026
4.19328	0.476658		4.19328	0.0371337
4.20299	0.476778		4.20299	0.0354052
4.21269	0.476599		4.21269	0.0337958
4.2224	0.476241		4.2224	0.0323057
4.23211	0.475824		4.23211	0.0309944
4.24181	0.475407		4.24181	0.0298023
4.25152	0.475168		4.25152	0.0287294
4.26123	0.475228		4.26123	0.0276566
4.27093	0.475526		4.27093	0.0266433
4.28064	0.476062		4.28064	0.0255704
4.29035	0.476837		4.29035	0.0244379
4.30005	0.477731		4.30005	0.023365
4.30976	0.478506		4.30976	0.0223517
4.31947	0.479162		4.31947	0.0213385
4.32917	0.479758		4.32917	0.0203252
4.33888	0.480115		4.33888	0.0192523
4.34859	0.480354		4.34859	0.0182986
4.35829	0.480711		4.35829	0.0172853
4.368	0.481009		4.368	0.0162125
4.37771	0.481367		4.37771	0.0152588
4.38741	0.481665		4.38741	0.0143051
4.39712	0.482082		4.39712	0.0135303
4.40683	0.48244		4.40683	0.012815
4.41653	0.482798		4.41653	0.0120997
4.42624	0.483096		4.42624	0.0112653
4.43595	0.483453		4.43595	0.0103712
4.44565	0.483811		4.44565	0.00935793
4.45536	0.484288		4.45536	0.00810623
4.46507	0.484645		4.46507	0.00691414
4.47477	0.485063		4.47477	0.00572205
4.48448	0.485361		4.48448	0.00452995
4.49419	0.485718		4.49419	0.00327825
4.50389	0.485957		4.50389	0.00196695
4.5136	0.486135		4.5136	0.000655651
4.52331	0.486434		4.52331	-0.000834465
4.53301	0.486791		4.53301	-0.00232458
4.54272	0.487208		4.54272	-0.0038743
4.55243	0.487626		4.55243	-0.00542402
4.56213	0.487924		4.56213	-0.00673533
4.57184	0.488281		4.57184	-0.00780821
4.58155	0.488639		4.58155	-0.00846386
4.59125	0.488937		4.59125	-0.00858307
4.60096	0.489116		4.60096	-0.00834465
4.61067	0.489354		4.61067	-0.00798702
4.62037	0.489414		4.62037	-0.007689
4.63008	0.489295		4.63008	-0.00756979
4.63979	0.489116		4.63979	-0.00786781
4.64949	0.488698		4.64949	-0.00846386
4.6592	0.488341		4.6592	-0.00941753
4.66891	0.488043		4.66891	-0.0103116
4.67861	0.487685		4.67861	-0.0113249
4.68832	0.487447		4.68832	-0.0123978
4.69803	0.487268		4.69803	-0.013411
4.70773	0.487149		4.70773	-0.0144839
4.71744	0.48697		4.71744	-0.015676
4.72715	0.486851		4.72715	-0.0168681
4.73685	0.486732		4.73685	-0.0180602
4.74656	0.486553		4.74656	-0.0193119
4.75627	0.486493		4.75627	-0.020504
4.76597	0.486374		4.76597	-0.0215173
4.77568	0.486255		4.77568	-0.0224113
4.78539	0.485897		4.78539	-0.0231862
4.79509	0.485539		4.79509	-0.0237226
4.8048	0.484943		4.8048	-0.0240803
4.81451	0.484288		4.81451	-0.0244379
4.82421	0.483751		4.82421	-0.0247359
4.83392	0.483155		4.83392	-0.0249743
4.84363	0.482738		4.84363	-0.0252724
4.85333	0.4825		4.85333	-0.0255108
4.86304	0.482321		4.86304	-0.0256896
4.87275	0.482321		4.87275	-0.025928
4.88245	0.48238		4.88245	-0.026226
4.89216	0.482619		4.89216	-0.0265837
4.90187	0.482917		4.90187	-0.0271797
4.91157	0.483394		4.91157	-0.0279546
4.92128	0.484109		4.92128	-0.0290275
4.93099	0.484765		4.93099	-0.0300407
4.94069	0.485539		4.94069	-0.0308156
4.9504	0.486195		4.9504	-0.0316501
4.96011	0.486672		4.96011	-0.0321269
4.96981	0.48691		4.96981	-0.0323057
4.97952	0.48697		4.97952	-0.0321269
4.98923	0.48703		4.98923	-0.0317693
4.99893	0.487149		4.99893	-0.0312924
5.00864	0.487447		5.00864	-0.0306368
5.01835	0.487983		5.01835	-0.03016
5.02805	0.488639		5.02805	-0.0297427
5.03776	0.489473		5.03776	-0.0293851
5.04747	0.490248		5.04747	-0.0289083
5.05717	0.490904		5.05717	-0.028491
5.06688	0.49144		5.06688	-0.0278354
5.07659	0.491798		5.07659	-0.0271201
5.08629	0.492036		5.08629	-0.026226
5.096	0.492156		5.096	-0.0254512
5.10571	0.492334		5.10571	-0.0247955
5.11541	0.492632		5.11541	-0.0241399
5.12512	0.493109		5.12512	-0.0236034
5.13483	0.493586		5.13483	-0.0231266
5.14453	0.494182		5.14453	-0.0228882
5.15424	0.494719		5.15424	-0.0228882
5.16395	0.495017		5.16395	-0.0231266
5.17365	0.495017		5.17365	-0.0237823
5.18336	0.494897		5.18336	-0.0246167
5.19307	0.49448		5.19307	-0.0255704
5.20277	0.494301		5.20277	-0.0264645
5.21248	0.494301		5.21248	-0.0270009
5.22219	0.494659		5.22219	-0.0271797
5.23189	0.495434		5.23189	-0.0268817
5.2416	0.496387		5.2416	-0.0263453
5.25131	0.497401		5.25131	-0.0256896
5.26101	0.498414		5.26101	-0.025332
5.27072	0.499308		5.27072	-0.0251532
5.28043	0.500202		5.28043	-0.025332
5.29013	0.501037		5.29013	-0.0255704
5.29984	0.501931		5.29984	-0.0259876
5.30955	0.502765		5.30955	-0.0259876
5.31925	0.5036		5.31925	-0.0257492
5.32896	0.504196		5.32896	-0.0252724
5.33867	0.504673		5.33867	-0.0246167
5.34837	0.504971		5.34837	-0.0240207
5.35808	0.50509		5.35808	-0.023663
5.36779	0.505149		5.36779	-0.0236034
5.37749	0.505209		5.37749	-0.0237823
5.3872	0.505269		5.3872	-0.0244975
5.39691	0.505149		5.39691	-0.0256896
5.40661	0.504553		5.40661	-0.0277758
5.41632	0.503242		5.41632	-0.0311136
5.42603	0.500858		5.42603	-0.0360012
5.43573	0.496507		5.43573	-0.043273
5.44544	0.489712		5.44544	-0.0537634
5.45515	0.479102		5.45515	-0.0683069
5.46485	0.463903		5.46485	-0.0879765
5.47456	0.443161		5.47456	-0.113547
5.48427	0.416219		5.48427	-0.145614
5.49397	0.382721		5.49397	-0.184655
5.50368	0.342846		5.50368	-0.230432
5.51339	0.296831		5.51339	-0.282466
5.52309	0.245392		5.52309	-0.340164
5.5328	0.189006		5.5328	-0.402629
5.54251	0.128388		5.54251	-0.469029
5.55221	0.0643134		5.55221	-0.538468
5.56192	-0.0025034		5.56192	-0.609338
5.57163	-0.0708699		5.57163	-0.679374
5.58133	-0.139654		5.58133	-0.745475
5.59104	-0.20653		5.59104	-0.802994
5.60075	-0.269055		5.60075	-0.846505
5.61045	-0.323892		5.61045	-0.870049
5.62016	-0.367701		5.62016	-0.867367
5.62987	-0.396609		5.62987	-0.832796
5.63957	-0.4071		5.63957	-0.761688
5.64928	-0.396609		5.64928	-0.650883
5.65899	-0.363111		5.65899	-0.499129
5.66869	-0.305593		5.66869	-0.306427
5.6784	-0.223875		5.6784	-0.0747442
5.68811	-0.11909		5.68811	0.192523
5.69781	0.00751019		5.69781	0.491381
5.70752	0.153422		5.70752	0.816464
5.71723	0.316143		5.71723	1.16241
5.72693	0.492632		5.72693	1.52326
5.73664	0.67991		5.73664	1.89263
5.74635	0.87446		5.74635	2.26414
5.75605	1.07312		5.75605	2.63131
5.76576	1.27244		5.76576	2.9875
5.77547	1.46937		5.77547	3.32654
5.78517	1.66035		5.78517	3.64238
5.79488	1.84256		5.79488	3.93003
5.80459	2.01309		5.80459	4.18484
5.81429	2.16925		5.81429	4.40335
5.824	2.30908		5.824	4.58258
5.83371	2.43074		5.83371	4.72099
5.84341	2.53302		5.84341	4.81766
5.85312	2.61497		5.85312	4.87256
5.86283	2.67613		5.86283	4.88681
5.87253	2.71648		5.87253	4.86231
5.88224	2.73657		5.88224	4.80133
5.89195	2.73722		5.89195	4.7068
5.90165	2.71958		5.90165	4.58217
5.91136	2.68513		5.91136	4.43077
5.92107	2.63566		5.92107	4.25649
5.93077	2.57331		5.93077	4.06331
5.94048	2.49994		5.94048	3.85535
5.95019	2.41756		5.95019	3.63654
5.95989	2.32822		5.95989	3.41094
5.9696	2.23374		5.9696	3.18199
5.97931	2.13593		5.97931	2.95305
5.98901	2.03633		5.98901	2.72703
5.99872	1.93632		5.99872	2.50643
6.00843	1.83743		6.00843	2.29317
6.01813	1.74069		6.01813	2.08908
6.02784	1.64717		6.02784	1.89555
6.03755	1.55759		6.03755	1.71357
6.04725	1.47259		6.04725	1.54364
6.05696	1.39254		6.05696	1.38623
6.06667	1.31792		6.06667	1.24151
6.07637	1.2486		6.07637	1.10954
6.08608	1.18488		6.08608	0.989974
6.09579	1.12653		6.09579	0.882447
6.10549	1.07354		6.10549	0.786126
6.1152	1.0255		6.1152	0.700414
6.12491	0.982285		6.12491	0.624418
6.13461	0.943482		6.13461	0.557184
6.14432	0.908971		6.14432	0.497937
6.15403	0.878513		6.15403	0.445962
6.16373	0.85181		6.16373	0.400603
6.17344	0.828505		6.17344	0.361085
6.18315	0.808418		6.18315	0.326931
6.19285	0.790894		6.19285	0.297606
6.20256	0.775754		6.20256	0.272572
6.21227	0.762463		6.21227	0.251353
6.22197	0.750542		6.22197	0.233293
6.23168	0.739932		6.23168	0.218332
6.24139	0.730395		6.24139	0.205696
6.25109	0.721812		6.25109	0.195026
6.2608	0.714242		6.2608	0.185847
6.27051	0.707507		6.27051	0.177979
6.28021	0.701666		6.28021	0.171125
6.28992	0.696421		6.28992	0.165343
6.29963	0.691652		6.29963	0.160336
6.30933	0.687182		6.30933	0.156164
6.31904	0.68301		6.31904	0.152588
6.32875	0.679255		6.32875	0.149667
6.33845	0.675678		6.33845	0.147045
6.34816	0.672579		6.34816	0.14472
6.35787	0.669956		6.35787	0.142634
6.36757	0.66781		6.36757	0.140667
6.37728	0.665903		6.37728	0.138938
6.38699	0.664294		6.38699	0.137329
6.39669	0.662804		6.39669	0.13566
6.4064	0.661433		6.4064	0.134051
6.41611	0.660002		6.41611	0.132263
6.42581	0.658453		6.42581	0.130296
6.43552	0.656903		6.43552	0.12815
6.44523	0.655293		6.44523	0.126004
6.45493	0.653625		6.45493	0.123918
6.46464	0.652075		6.46464	0.12213
6.47435	0.650704		6.47435	0.120759
6.48405	0.649333		6.48405	0.119746
6.49376	0.648141		6.49376	0.118911
6.50347	0.646889		6.50347	0.118196
6.51317	0.645518		6.51317	0.117481
6.52288	0.644147		6.52288	0.116527
6.53259	0.642419		6.53259	0.115395
6.54229	0.640869		6.54229	0.114262
6.552	0.639498		6.552	0.112951
6.56171	0.638485		6.56171	0.111818
6.57141	0.63765		6.57141	0.110865
6.58112	0.637233		6.58112	0.110149
6.59083	0.636995		6.59083	0.109613
6.60053	0.636995		6.60053	0.109375
6.61024	0.636816		6.61024	0.109375
6.61995	0.636637		6.61995	0.109494
6.62965	0.636637		6.62965	0.109673
6.63936	0.636458		6.63936	0.11003
6.64907	0.636339		6.64907	0.110507
6.65877	0.636041		6.65877	0.111163
6.66848	0.635743		6.66848	0.112116
6.67819	0.635445		6.67819	0.11313
6.68789	0.635147		6.68789	0.114441
6.6976	0.634849		6.6976	0.115991
6.70731	0.63473		6.70731	0.1176
6.71701	0.634789		6.71701	0.11909
6.72672	0.635087		6.72672	0.120521
6.73643	0.635386		6.73643	0.121653
6.74613	0.635982		6.74613	0.122607
6.75584	0.636637		6.75584	0.123322
6.76555	0.637174		6.76555	0.123978
6.77525	0.63777		6.77525	0.124395
6.78496	0.638247		6.78496	0.124812
6.79467	0.638902		6.79467	0.125051
6.80437	0.639558		6.80437	0.12511
6.81408	0.640035		6.81408	0.125051
6.82379	0.640512		6.82379	0.12517
6.83349	0.640869		6.83349	0.125229
6.8432	0.641167		6.8432	0.125468
6.85291	0.641346		6.85291	0.125647
6.86261	0.641465		6.86261	0.125766
6.87232	0.641644		6.87232	0.125408
6.88203	0.641942		6.88203	0.124574
6.89173	0.6423		6.89173	0.123084
6.90144	0.642478		6.90144	0.121236
6.91115	0.642717		6.91115	0.118971
6.92085	0.642955		6.92085	0.116646
6.93056	0.643194		6.93056	0.114322
6.94027	0.643492		6.94027	0.112176
6.94997	0.643969		6.94997	0.110209
6.95968	0.644505		6.95968	0.10854
6.96939	0.645041		6.96939	0.10699
6.97909	0.645339		6.97909	0.1055
6.9888	0.645161		6.9888	0.10407
6.99851	0.644743		6.99851	0.102758
7.00821	0.643969		7.00821	0.101328
7.01792	0.642955		7.01792	0.100076
7.02763	0.642002		7.02763	0.0988245
7.03733	0.641286		7.03733	0.0975728
7.04704	0.640869		7.04704	0.0963807
7.05675	0.640869		7.05675	0.0950694
7.06645	0.641108		7.06645	0.0937581
7.07616	0.641584		7.07616	0.0923872
7.08587	0.642002		7.08587	0.0910759
7.09557	0.6423		7.09557	0.0898838
7.10528	0.642359		7.10528	0.0888109
7.11499	0.641942		7.11499	0.0878572
7.12469	0.641406		7.12469	0.086844
7.1344	0.64081		7.1344	0.0855327
7.14411	0.640094		7.14411	0.0840425
7.15381	0.639558		7.15381	0.0824332
7.16352	0.638962		7.16352	0.0806451
7.17323	0.638247		7.17323	0.0787377
7.18293	0.637352		7.18293	0.0770688
7.19264	0.636041		7.19264	0.0753999
7.20235	0.634491		7.20235	0.0739694
7.21205	0.632763		7.21205	0.0725389
7.22176	0.631094		7.22176	0.0710487
7.23147	0.629663		7.23147	0.0694394
7.24117	0.628531		7.24117	0.0676513
7.25088	0.627577		7.25088	0.0660419
7.26059	0.626922		7.26059	0.0645518
7.27029	0.626385		7.27029	0.0632405
7.28	0.626028		7.28	0.0621676
7.28971	0.62567		7.28971	0.0612736
7.29941	0.625312		7.29941	0.0606179
7.30912	0.625074		7.30912	0.0599027
7.31883	0.624835		7.31883	0.0591278
7.32853	0.624657		7.32853	0.0584126
7.33824	0.624418		7.33824	0.0579357
7.34795	0.624359		7.34795	0.0575781
7.35765	0.624299		7.35765	0.0573993
7.36736	0.624657		7.36736	0.0573993
7.37707	0.625134		7.37707	0.0573993
7.38677	0.625908		7.38677	0.0572801
7.39648	0.626802		7.39648	0.0571012
7.40619	0.627816		7.40619	0.056982
7.41589	0.62871		7.41589	0.0568628
7.4256	0.629663		7.4256	0.056982
7.43531	0.630617		7.43531	0.0573993
7.44501	0.631571		7.44501	0.0578761
7.45472	0.632524		7.45472	0.0585318
7.46443	0.633478		7.46443	0.0593066
7.47413	0.634432		7.47413	0.0602603
7.48384	0.635624		7.48384	0.061214
7.49355	0.636816		7.49355	0.0624061
7.50325	0.637889		7.50325	0.0638366
7.51296	0.639081		7.51296	0.0653863
7.52267	0.640035		7.52267	0.0671148
7.53237	0.64081		7.53237	0.0689626
7.54208	0.641525		7.54208	0.0706911
7.55179	0.64224		7.55179	0.0725389
7.56149	0.643134		7.56149	0.0742674
7.5712	0.644267		7.5712	0.0759959
7.58091	0.645816		7.58091	0.0776052
7.59061	0.647724		7.59061	0.0789166
7.60032	0.650048		7.60032	0.0802279
7.61003	0.652552		7.61003	0.0815988
7.61973	0.655174		7.61973	0.0830293
7.62944	0.657797		7.62944	0.0847578
7.63915	0.660241		7.63915	0.0867248
7.64885	0.662565		7.64885	0.0889301
7.65856	0.664711		7.65856	0.0911355
7.66827	0.666738		7.66827	0.0934601
7.67797	0.668943		7.67797	0.0957847
7.68768	0.671148		7.68768	0.0980496
7.69739	0.673413		7.69739	0.100195
7.70709	0.675619		7.70709	0.102222
7.7168	0.677764		7.7168	0.104129
7.72651	0.679672		7.72651	0.106037
7.73621	0.681281		7.73621	0.107765
7.74592	0.682831		7.74592	0.109613
7.75563	0.684559		7.75563	0.111461
7.76533	0.686288		7.76533	0.113487
7.77504	0.688136		7.77504	0.115573
7.78475	0.689924		7.78475	0.117719
7.79445	0.691652		7.79445	0.119925
7.80416	0.693083		7.80416	0.121891
7.81387	0.694454		7.81387	0.123739
7.82357	0.695944		7.82357	0.125468
7.83328	0.697494		7.83328	0.127196
7.84299	0.699282		7.84299	0.128746
7.85269	0.701308		7.85269	0.130415
7.8624	0.703394		7.8624	0.132143
7.87211	0.705302		7.87211	0.133812
7.88181	0.706851		7.88181	0.135601
7.89152	0.708163		7.89152	0.13721
7.90123	0.709176		7.90123	0.13864
7.91093	0.71013		7.91093	0.140011
7.92064	0.711143		7.92064	0.141084
7.93035	0.712216		7.93035	0.142097
7.94005	0.71317		7.94005	0.142872
7.94976	0.714004		7.94976	0.143349
7.95947	0.71454		7.95947	0.143766
7.96917	0.714839		7.96917	0.144005
7.97888	0.714958		7.97888	0.144184
7.98859	0.715137		7.98859	0.144422
7.99829	0.715375		7.99829	0.144601
8.008	0.715852		8.008	0.14478
8.01771	0.716627		8.01771	0.145078
8.02741	0.717521		8.02741	0.145376
8.03712	0.718534		8.03712	0.145733
8.04683	0.719547		8.04683	0.145972
8.05653	0.72062		8.05653	0.146389
8.06624	0.721574		8.06624	0.146866
8.07595	0.722528		8.07595	0.147343
8.08565	0.723243		8.08565	0.1477
8.09536	0.723839		8.09536	0.148237
8.10507	0.724196		8.10507	0.148714
8.11477	0.724316		8.11477	0.14931
8.12448	0.724137		8.12448	0.149965
8.13419	0.723779		8.13419	0.150621
8.14389	0.723302		8.14389	0.151217
8.1536	0.722945		8.1536	0.151575
8.16331	0.722647		8.16331	0.151634
8.17301	0.722349		8.17301	0.151217
8.18272	0.722051		8.18272	0.150621
8.19243	0.721753		8.19243	0.149906
8.20213	0.721276		8.20213	0.14925
8.21184	0.720739		8.21184	0.148833
8.22155	0.720203		8.22155	0.148654
8.23125	0.719607		8.23125	0.148773
8.24096	0.71907		8.24096	0.148952
8.25067	0.718892		8.25067	0.149131
8.26037	0.718772		8.26037	0.14925
8.27008	0.719011		8.27008	0.14919
8.27979	0.719428		8.27979	0.148952
8.28949	0.719845		8.28949	0.148475
8.2992	0.720203		8.2992	0.147998
8.30891	0.720501		8.30891	0.147402
8.31861	0.720382		8.31861	0.146806
8.32832	0.720024		8.32832	0.14627
8.33803	0.719488		8.33803	0.145793
8.34773	0.718772		8.34773	0.145435
8.35744	0.717998		8.35744	0.145137
8.36715	0.717223		8.36715	0.144958
8.37685	0.716746		8.37685	0.14478
8.38656	0.716329		8.38656	0.144601
8.39627	0.716031		8.39627	0.144422
8.40597	0.715911		8.40597	0.144303
8.41568	0.715911		8.41568	0.144243
8.42539	0.716031		8.42539	0.144243
8.43509	0.71609		8.43509	0.144422
8.4448	0.716031		8.4448	0.14478
8.45451	0.715852		8.45451	0.145018
8.46421	0.715435		8.46421	0.145257
8.47392	0.715017		8.47392	0.145197
8.48363	0.71466		8.48363	0.144899
8.49333	0.714362		8.49333	0.144303
8.50304	0.714362		8.50304	0.143468
8.51275	0.71466		8.51275	0.142455
8.52245	0.715017		8.52245	0.141442
8.53216	0.715196		8.53216	0.140548
8.54187	0.715196		8.54187	0.139773
8.55157	0.714779		8.55157	0.139177
8.56128	0.713944		8.56128	0.138819
8.57099	0.712931		8.57099	0.138342
8.58069	0.711918		8.58069	0.138044
8.5904	0.711262		8.5904	0.137866
8.60011	0.711083		8.60011	0.137806
8.60981	0.711441		8.60981	0.137985
8.61952	0.712216		8.61952	0.138342
8.62923	0.71317		8.62923	0.1387
8.63893	0.714302		8.63893	0.139236
8.64864	0.715315		8.64864	0.139713
8.65835	0.71609		8.65835	0.140011
8.66805	0.716567		8.66805	0.140071
8.67776	0.716925		8.67776	0.139952
8.68747	0.716925		8.68747	0.139713
8.69717	0.716925		8.69717	0.139356
8.70688	0.716805		8.70688	0.139058
8.71659	0.716746		8.71659	0.138938
8.72629	0.716805		8.72629	0.139177
8.736	0.717223		8.736	0.139475
8.74571	0.717759		8.74571	0.140011
8.75541	0.718355		8.75541	0.140488
8.76512	0.718951		8.76512	0.141025
8.77483	0.719607		8.77483	0.141382
8.78453	0.720382		8.78453	0.141561
8.79424	0.721514		8.79424	0.141501
8.80395	0.723302		8.80395	0.141323
8.81365	0.725925		8.81365	0.141203
8.82336	0.729799		8.82336	0.140905
8.83307	0.734985		8.83307	0.140786
8.84277	0.74172		8.84277	0.140786
8.85248	0.75084		8.85248	0.141025
8.86219	0.762761		8.86219	0.141442
8.87189	0.778437		8.87189	0.142157
8.8816	0.799179		8.8816	0.142992
8.89131	0.826299		8.89131	0.143647
8.90101	0.861406		8.90101	0.144243
8.91072	0.90611		8.91072	0.144422
8.92043	0.962496		8.92043	0.144422
8.93013	1.03289		8.93013	0.144243
8.93984	1.11991		8.93984	0.143945
8.94955	1.22625		8.94955	0.143766
8.95925	1.35523		8.95925	0.144005
8.96896	1.51008		8.96896	0.144482
8.97867	1.69444		8.97867	0.145137
8.98837	1.91182		8.98837	0.146031
8.99808	2.16609		8.99808	0.146925
9.00779	2.46108		9.00779	0.147462
9.01749	2.80058		9.01749	0.1477
9.0272	3.18843		9.0272	0.1477
9.03691	3.62831		9.03691	0.147521
9.04661	4.12315		9.04661	0.147343
9.05632	4.67575		9.05632	0.146985
9.06603	5.28824		9.06603	0.146866
9.07573	5.96195		9.07573	0.146747
9.08544	6.69795		9.08544	0.146687
9.09515	7.49636		9.09515	0.146747
9.10485	8.35681		9.10485	0.146806
9.11456	9.278		9.11456	0.147164
9.12427	10.2578		9.12427	0.147641
9.13397	11.2937		9.13397	0.148237
9.14368	12.3814		9.14368	0.148952
9.15339	13.5167		9.15339	0.149667
9.16309	14.6942		9.16309	0.150561
9.1728	15.908		9.1728	0.151575
9.18251	17.152		9.18251	0.152469
9.19221	18.4191		9.19221	0.153363
9.20192	19.7024		9.20192	0.154078
9.21163	20.9938		9.21163	0.154555
9.22133	22.2858		9.22133	0.154793
9.23104	23.5702		9.23104	0.154793
9.24075	24.8391		9.24075	0.154912
9.25045	26.0845		9.25045	0.155091
9.26016	27.2989		9.26016	0.155568
9.26987	28.4749		9.26987	0.156522
9.27957	29.6057		9.27957	0.157893
9.28928	30.6844		9.28928	0.159562
9.29899	31.7054		9.29899	0.161231
9.30869	32.663		9.30869	0.16284
9.3184	33.5525		9.3184	0.164211
9.32811	34.3701		9.32811	0.165522
9.33781	35.1119		9.33781	0.166655
9.34752	35.7753		9.34752	0.167727
9.35723	36.3582		9.35723	0.168741
9.36693	36.8592		9.36693	0.169754
9.37664	37.2775		9.37664	0.170469
9.38635	37.613		9.38635	0.171065
9.39605	37.8664		9.39605	0.171423
9.40576	38.0387		9.40576	0.171661
9.41547	38.1318		9.41547	0.171781
9.42517	38.1477		9.42517	0.1719
9.43488	38.0892		9.43488	0.172257
9.44459	37.9589		9.44459	0.172913
9.45429	37.7603		9.45429	0.173748
9.464	37.4973		9.464	0.174701
9.47371	37.1737		9.47371	0.175655
9.48341	36.7939		9.48341	0.176549
9.49312	36.3621		9.49312	0.177205
9.50283	35.8825		9.50283	0.177741
9.51253	35.3594		9.51253	0.178099
9.52224	34.7968		9.52224	0.178277
9.53195	34.1992		9.53195	0.178456
9.54165	33.5705		9.54165	0.178516
9.55136	32.9146		9.55136	0.178635
9.56107	32.2359		9.56107	0.178576
9.57077	31.5378		9.57077	0.178397
9.58048	30.8244		9.58048	0.178337
9.59019	30.0993		9.59019	0.178099
9.59989	29.3657		9.59989	0.17786
9.6096	28.6268		9.6096	0.177801
9.61931	27.8854		9.61931	0.177681
9.62901	27.1442		9.62901	0.177622
9.63872	26.4053		9.63872	0.177562
9.64843	25.6711		9.64843	0.177383
9.65813	24.9435		9.65813	0.177085
9.66784	24.2242		9.66784	0.176609
9.67755	23.515		9.67755	0.176072
9.68725	22.8173		9.68725	0.175297
9.69696	22.1321		9.69696	0.174284
9.70667	21.4609		9.70667	0.173151
9.71637	20.8044		9.71637	0.172079
9.72608	20.1634		9.72608	0.171125
9.73579	19.5388		9.73579	0.170469
9.74549	18.9309		9.74549	0.170112
9.7552	18.3401		9.7552	0.17035
9.76491	17.7665		9.76491	0.170767
9.77461	17.2099		9.77461	0.171363
9.78432	16.6702		9.78432	0.17184
9.79403	16.1473		9.79403	0.172138
9.80373	15.6409		9.80373	0.172317
9.81344	15.1513		9.81344	0.172198
9.82315	14.6781		9.82315	0.172079
9.83285	14.2212		9.83285	0.172079
9.84256	13.7805		9.84256	0.172079
9.85227	13.3556		9.85227	0.172257
9.86197	12.9458		9.86197	0.172377
9.87168	12.5507		9.87168	0.172317
9.88139	12.1701		9.88139	0.172198
9.89109	11.8033		9.89109	0.171959
9.9008	11.4502		9.9008	0.171602
9.91051	11.1102		9.91051	0.171483
9.92021	10.7832		9.92021	0.171423
9.92992	10.4687		9.92992	0.171542
9.93963	10.1663		9.93963	0.1719
9.94933	9.87554		9.94933	0.172317
9.95904	9.59581		9.95904	0.172913
9.96875	9.32688		9.96875	0.17345
9.97845	9.06813		9.97845	0.174046
9.98816	8.81928		9.98816	0.174761
9.99787	8.57991		9.99787	0.175476
10.0076	8.34954		10.0076	0.176132
10.0173	8.12787		10.0173	0.176728
10.027	7.91448		10.027	0.177085
10.0367	7.70909		10.0367	0.177205
10.0464	7.51138		10.0464	0.177026
10.0561	7.32106		10.0561	0.176549
10.0658	7.13772		10.0658	0.176072
10.0755	6.96123		10.0755	0.175595
10.0852	6.79123		10.0852	0.175297
10.0949	6.62744		10.0949	0.175059
10.1046	6.46967		10.1046	0.174999
10.1143	6.31779		10.1143	0.175118
10.1241	6.17158		10.1241	0.175297
10.1338	6.03068		10.1338	0.175595
10.1435	5.8949		10.1435	0.175953
10.1532	5.76371		10.1532	0.176549
10.1629	5.63687		10.1629	0.177264
10.1726	5.51414		10.1726	0.17792
10.1823	5.39529		10.1823	0.178516
10.192	5.28044		10.192	0.178635
10.2017	5.16975		10.2017	0.178337
10.2114	5.06294		10.2114	0.177503
10.2211	4.96018		10.2211	0.176489
10.2308	4.86094		10.2308	0.175476
10.2405	4.76527		10.2405	0.174701
10.2502	4.67259		10.2502	0.174105
10.2599	4.58288		10.2599	0.173748
10.2697	4.49604		10.2697	0.173569
10.2794	4.41188		10.2794	0.173211
10.2891	4.33046		10.2891	0.172794
10.2988	4.25154		10.2988	0.172317
10.3085	4.17513		10.3085	0.1719
10.3182	4.10122		10.3182	0.171781
10.3279	4.02957		10.3279	0.17184
10.3376	3.96013		10.3376	0.172138
10.3473	3.89284		10.3473	0.172615
10.357	3.82757		10.357	0.173211
10.3667	3.76445		10.3667	0.173807
10.3764	3.70324		10.3764	0.174046
10.3861	3.64411		10.3861	0.173986
10.3958	3.58683		10.3958	0.173509
10.4055	3.53158		10.4055	0.172675
10.4153	3.47787		10.4153	0.171423
10.425	3.42572		10.425	0.169873
10.4347	3.37505		10.4347	0.168025
10.4444	3.32582		10.4444	0.166059
10.4541	3.27802		10.4541	0.163913
10.4638	3.23164		10.4638	0.161469
10.4735	3.18664		10.4735	0.159025
10.4832	3.14331		10.4832	0.156164
10.4929	3.10135		10.4929	0.153184
10.5026	3.06088		10.5026	0.149965
10.5123	3.02213		10.5123	0.146627
10.522	2.98476		10.522	0.143051
10.5317	2.9487		10.5317	0.139475
10.5414	2.91395		10.5414	0.135899
10.5511	2.88004		10.5511	0.132442
10.5609	2.84714		10.5609	0.129223
10.5706	2.81489		10.5706	0.126183
10.5803	2.78348		10.5803	0.123203
10.59	2.75272		10.59	0.120342
10.5997	2.7228		10.5997	0.117421
10.6094	2.69377		10.6094	0.11456
10.6191	2.66558		10.6191	0.111759
10.6288	2.63828		10.6288	0.109196
10.6385	2.61158		10.6385	0.10705
10.6482	2.58541		10.6482	0.105441
10.6579	2.5596		10.6579	0.104308
10.6676	2.53415		10.6676	0.103712
10.6773	2.50876		10.6773	0.103652
10.687	2.48367		10.687	0.103831
10.6967	2.45863		10.6967	0.104427
10.7065	2.43372		10.7065	0.105202
10.7162	2.40904		10.7162	0.106335
10.7259	2.3846		10.7259	0.107646
10.7356	2.36034		10.7356	0.109315
10.7453	2.33638		10.7453	0.111103
10.755	2.31296		10.755	0.112832
10.7647	2.28995		10.7647	0.11456
10.7744	2.26736		10.7744	0.116289
10.7841	2.24531		10.7841	0.118017
10.7938	2.22355		10.7938	0.119925
10.8035	2.20197		10.8035	0.12207
10.8132	2.18064		10.8132	0.124693
10.8229	2.15936		10.8229	0.127733
10.8326	2.13844		10.8326	0.130951
10.8423	2.11763		10.8423	0.13423
10.8521	2.09737		10.8521	0.137329
10.8618	2.07752		10.8618	0.140131
10.8715	2.05827		10.8715	0.142634
10.8812	2.03925		10.8812	0.145078
10.8909	2.02066		10.8909	0.147462
10.9006	2.00248		10.9006	0.150025
10.9103	1.98448		10.9103	0.152647
10.92	1.96677		10.92	0.155628
10.9297	1.94925		10.9297	0.158608
10.9394	1.93191		10.9394	0.161648
10.9491	1.91462		10.9491	0.164688
10.9588	1.89763		10.9588	0.167668
10.9685	1.881		10.9685	0.170708
10.9782	1.86497		10.9782	0.173748
10.9879	1.84947		10.9879	0.176668
10.9977	1.83463		10.9977	0.17947
11.0074	1.82045		11.0074	0.182092
11.0171	1.80674		11.0171	0.184476
11.0268	1.79321		11.0268	0.186741
11.0365	1.77991		11.0365	0.188768
11.0462	1.76686		11.0462	0.190854
11.0559	1.75405		11.0559	0.192761
11.0656	1.74159		11.0656	0.19455
11.0753	1.72949		11.0753	0.196218
11.085	1.71781		11.085	0.197709
11.0947	1.70636		11.0947	0.198901
11.1044	1.6951		11.1044	0.199854
11.1141	1.68389		11.1141	0.20051
11.1238	1.6728		11.1238	0.200927
11.1335	1.66172		11.1335	0.201285
11.1433	1.65069		11.1433	0.201643
11.153	1.63972		11.153	0.202179
11.1627	1.62876		11.1627	0.202954
11.1724	1.61809		11.1724	0.203967
11.1821	1.60748		11.1821	0.205159
11.1918	1.59711		11.1918	0.206411
11.2015	1.58709		11.2015	0.207543
11.2112	1.57738		11.2112	0.208557
11.2209	1.56808		11.2209	0.209153
11.2306	1.55902		11.2306	0.20957
11.2403	1.55026		11.2403	0.209749
11.25	1.54155		11.25	0.209749
11.2597	1.53303		11.2597	0.20963
11.2694	1.52487		11.2694	0.209391
11.2791	1.51688		11.2791	0.209272
11.2889	1.50919		11.2889	0.209093
11.2986	1.50162		11.2986	0.209093
11.3083	1.49453		11.3083	0.209391
11.318	1.48761		11.318	0.210047
11.3277	1.48082		11.3277	0.211
11.3374	1.47414		11.3374	0.212371
11.3471	1.46753		11.3471	0.213802
11.3568	1.46085		11.3568	0.215232
11.3665	1.45423		11.3665	0.216544
11.3762	1.44786		11.3762	0.217617
11.3859	1.44184		11.3859	0.218391
11.3956	1.43629		11.3956	0.218928
11.4053	1.43164		11.4053	0.219345
11.415	1.42789		11.415	0.219703
11.4247	1.42509		11.4247	0.220239
11.4345	1.42306		11.4345	0.220835
11.4442	1.42163		11.4442	0.22161
11.4539	1.4208		11.4539	0.222504
11.4636	1.42026		11.4636	0.223458
11.4733	1.42008		11.4733	0.224471
11.483	1.42044		11.483	0.225544
11.4927	1.42133		11.4927	0.226498
11.5024	1.42294		11.5024	0.227392
11.5121	1.42527		11.5121	0.228107
11.5218	1.42843		11.5218	0.228763
11.5315	1.43224		11.5315	0.22918
11.5412	1.43671		11.5412	0.229597
11.5509	1.44172		11.5509	0.230014
11.5606	1.44708		11.5606	0.230312
11.5703	1.45274		11.5703	0.230551
11.5801	1.45859		11.5801	0.230968
11.5898	1.46443		11.5898	0.231445
11.5995	1.46997		11.5995	0.2321
11.6092	1.47527		11.6092	0.232875
11.6189	1.47992		11.6189	0.23365
11.6286	1.4841		11.6286	0.234365
11.6383	1.48773		11.6383	0.234962
11.648	1.49083		11.648	0.23526
11.6577	1.49345		11.6577	0.235081
11.6674	1.49548		11.6674	0.234663
11.6771	1.49697		11.6771	0.234067
11.6868	1.49798		11.6868	0.233471
11.6965	1.4984		11.6965	0.232995
11.7062	1.49804		11.7062	0.232697
11.7159	1.49703		11.7159	0.232518
11.7257	1.49524		11.7257	0.232458
11.7354	1.49274		11.7354	0.232697
11.7451	1.48946		11.7451	0.232816
11.7548	1.48541		11.7548	0.233233
11.7645	1.48052		11.7645	0.233889
11.7742	1.47474		11.7742	0.234663
11.7839	1.4683		11.7839	0.235558
11.7936	1.46103		11.7936	0.236571
11.8033	1.4531		11.8033	0.237465
11.813	1.44458		11.813	0.237942
11.8227	1.43558		11.8227	0.23824
11.8324	1.42634		11.8324	0.23824
11.8421	1.41716		11.8421	0.238001
11.8518	1.40786		11.8518	0.237703
11.8615	1.39856		11.8615	0.237346
11.8713	1.38938		11.8713	0.236869
11.881	1.38021		11.881	0.236332
11.8907	1.37091		11.8907	0.235796
11.9004	1.36155		11.9004	0.23514
11.9101	1.35213		11.9101	0.234723
11.9198	1.34277		11.9198	0.234365
11.9295	1.33342		11.9295	0.234246
11.9392	1.32418		11.9392	0.234187
11.9489	1.31518		11.9489	0.234425
11.9586	1.3063		11.9586	0.234544
11.9683	1.29777		11.9683	0.234783
11.978	1.28943		11.978	0.234962
11.9877	1.28114		11.9877	0.235021
11.9974	1.27304		11.9974	0.23514
12.0071	1.26511		12.0071	0.23526
12.0169	1.25748		12.0169	0.235379
12.0266	1.24997		12.0266	0.235558
12.0363	1.24288		12.0363	0.235438
12.046	1.23614		12.046	0.235379
12.0557	1.22976		12.0557	0.2352
12.0654	1.22362		12.0654	0.234902
12.0751	1.21784		12.0751	0.234723
12.0848	1.21212		12.0848	0.234485
12.0945	1.20658		12.0945	0.234544
12.1042	1.20115		12.1042	0.234783
12.1139	1.19591		12.1139	0.2352
12.1236	1.19072		12.1236	0.235617
12.1333	1.18589		12.1333	0.236154
12.143	1.18107		12.143	0.236571
12.1527	1.17654		12.1527	0.236988
12.1625	1.17236		12.1625	0.237107
12.1722	1.16849		12.1722	0.237226
12.1819	1.16497		12.1819	0.237346
12.1916	1.16181		12.1916	0.237465
12.2013	1.15907		12.2013	0.237644
12.211	1.15657		12.211	0.238061
12.2207	1.15401		12.2207	0.238657
12.2304	1.1515		12.2304	0.239313
12.2401	1.1487		12.2401	0.240028
12.2498	1.14572		12.2498	0.240505
12.2595	1.14256		12.2595	0.240743
12.2692	1.13916		12.2692	0.240743
12.2789	1.13583		12.2789	0.240505
12.2886	1.13267		12.2886	0.240028
12.2983	1.12987		12.2983	0.239432
12.3081	1.12742		12.3081	0.238895
12.3178	1.12534		12.3178	0.238597
12.3275	1.12367		12.3275	0.238478
12.3372	1.12212		12.3372	0.238657
12.3469	1.12039		12.3469	0.239193
12.3566	1.1186		12.3566	0.239909
12.3663	1.11663		12.3663	0.240862
12.376	1.11449		12.376	0.241876
12.3857	1.11216		12.3857	0.242829
12.3954	1.10972		12.3954	0.243783
12.4051	1.10728		12.4051	0.244558
12.4148	1.10483		12.4148	0.245154
12.4245	1.10269		12.4245	0.24575
12.4342	1.10036		12.4342	0.246108
12.4439	1.09845		12.4439	0.246346
12.4537	1.09667		12.4537	0.246465
12.4634	1.09494		12.4634	0.246465
12.4731	1.09309		12.4731	0.246525
12.4828	1.09112		12.4828	0.246465
12.4925	1.0888		12.4925	0.246525
12.5022	1.08629		12.5022	0.246584
12.5119	1.08355		12.5119	0.246704
12.5216	1.08069		12.5216	0.246942
12.5313	1.07801		12.5313	0.247419
12.541	1.07539		12.541	0.248253
12.5507	1.07312		12.5507	0.249267
12.5604	1.07116		12.5604	0.250757
12.5701	1.06931		12.5701	0.252306
12.5798	1.06788		12.5798	0.253797
12.5895	1.06663		12.5895	0.255287
12.5993	1.06567		12.5993	0.256479
12.609	1.0649		12.609	0.257671
12.6187	1.06424		12.6187	0.258744
12.6284	1.06353		12.6284	0.259876
12.6381	1.06257		12.6381	0.261068
12.6478	1.06132		12.6478	0.26226
12.6575	1.05971		12.6575	0.263453
12.6672	1.05798		12.6672	0.264645
12.6769	1.05608		12.6769	0.265956
12.6866	1.05429		12.6866	0.267148
12.6963	1.05268		12.6963	0.26834
12.706	1.05131		12.706	0.269532
12.7157	1.05		12.7157	0.270665
12.7254	1.0488		12.7254	0.271618
12.7351	1.04755		12.7351	0.272632
12.7449	1.0463		12.7449	0.273466
12.7546	1.04493		12.7546	0.274241
12.7643	1.04368		12.7643	0.274956
12.774	1.04249		12.774	0.275612
12.7837	1.04141		12.7837	0.276029
12.7934	1.04016		12.7934	0.276387
12.8031	1.03891		12.8031	0.276506
12.8128	1.03754		12.8128	0.276506
12.8225	1.03617		12.8225	0.276387
12.8322	1.03492		12.8322	0.276446
12.8419	1.03378		12.8419	0.276268
12.8516	1.03283		12.8516	0.27597
12.8613	1.03205		12.8613	0.275552
12.871	1.0314		12.871	0.274956
12.8807	1.03086		12.8807	0.274301
12.8905	1.03015		12.8905	0.273645
12.9002	1.02925		12.9002	0.273168
12.9099	1.02848		12.9099	0.272989
12.9196	1.02758		12.9196	0.273049
12.9293	1.02663		12.9293	0.273407
12.939	1.02562		12.939	0.273764
12.9487	1.0246		12.9487	0.274122
12.9584	1.02323		12.9584	0.27442
12.9681	1.02174		12.9681	0.274479
12.9778	1.02013		12.9778	0.274479
12.9875	1.01846		12.9875	0.274181
12.9972	1.01697		12.9972	0.273764
13.0069	1.01542		13.0069	0.273168
13.0166	1.01411		13.0166	0.272393
13.0263	1.01286		13.0263	0.271678
13.0361	1.01173		13.0361	0.271022
13.0458	1.01048		13.0458	0.270367
13.0555	1.00935		13.0555	0.269949
13.0652	1.00833		13.0652	0.269711
13.0749	1.00744		13.0749	0.269651
13.0846	1.00678		13.0846	0.269711
13.0943	1.00619		13.0943	0.26989
13.104	1.00571		13.104	0.270069
13.1137	1.00505		13.1137	0.270128
13.1234	1.00428		13.1234	0.270069
13.1331	1.00321		13.1331	0.269711
13.1428	1.00207		13.1428	0.269294
13.1525	1.00088		13.1525	0.268698
13.1622	0.999868		13.1622	0.268042
13.1719	0.999033		13.1719	0.267565
13.1817	0.998437		13.1817	0.267088
13.1914	0.997782		13.1914	0.266671
13.2011	0.997186		13.2011	0.266373
13.2108	0.996351		13.2108	0.265896
13.2205	0.995576		13.2205	0.265479
13.2302	0.994682		13.2302	0.265062
13.2399	0.994086		13.2399	0.264585
13.2496	0.99355		13.2496	0.264287
13.2593	0.993133		13.2593	0.263989
13.269	0.992835		13.269	0.26381
13.2787	0.992477		13.2787	0.263631
13.2884	0.992		13.2884	0.263453
13.2981	0.991464		13.2981	0.263333
13.3078	0.990629		13.3078	0.263095
13.3175	0.989735		13.3175	0.262797
13.3273	0.988781		13.3273	0.262558
13.337	0.987768		13.337	0.26238
13.3467	0.986755		13.3467	0.26226
13.3564	0.98598		13.3564	0.26226
13.3661	0.985324		13.3661	0.26232
13.3758	0.984788		13.3758	0.262558
13.3855	0.984371		13.3855	0.262797
13.3952	0.984073		13.3952	0.262976
13.4049	0.983834		13.4049	0.263035
13.4146	0.983596		13.4146	0.263155
13.4243	0.983357		13.4243	0.263274
13.434	0.983059		13.434	0.263453
13.4437	0.982583		13.4437	0.263691
13.4534	0.982046		13.4534	0.26387
13.4631	0.981212		13.4631	0.264168
13.4729	0.980198		13.4729	0.264406
13.4826	0.979125		13.4826	0.264585
13.4923	0.978231		13.4923	0.264525
13.502	0.977457		13.502	0.264585
13.5117	0.977039		13.5117	0.264585
13.5214	0.976741		13.5214	0.264525
13.5311	0.976741		13.5311	0.264645
13.5408	0.97692		13.5408	0.264883
13.5505	0.977039		13.5505	0.265121
13.5602	0.977218		13.5602	0.265539
13.5699	0.977039		13.5699	0.266075
13.5796	0.976801		13.5796	0.266433
13.5893	0.976264		13.5893	0.266731
13.599	0.97537		13.599	0.26685
13.6087	0.974298		13.6087	0.26685
13.6185	0.972986		13.6185	0.26685
13.6282	0.971735		13.6282	0.26691
13.6379	0.970542		13.6379	0.267267
13.6476	0.969529		13.6476	0.267744
13.6573	0.968814		13.6573	0.268281
13.667	0.968397		13.667	0.268996
13.6767	0.968158		13.6767	0.269592
13.6864	0.968039		13.6864	0.270009
13.6961	0.968039		13.6961	0.270307
13.7058	0.968337		13.7058	0.270545
13.7155	0.968456		13.7155	0.270665
13.7252	0.968754		13.7252	0.270784
13.7349	0.968933		13.7349	0.270784
13.7446	0.968993		13.7446	0.270605
13.7543	0.968754		13.7543	0.270367
13.7641	0.968337		13.7641	0.270069
13.7738	0.96792		13.7738	0.269771
13.7835	0.967443		13.7835	0.269711
13.7932	0.966966		13.7932	0.26989
13.8029	0.966787		13.8029	0.270069
13.8126	0.966489		13.8126	0.270486
13.8223	0.966311		13.8223	0.270903
13.832	0.966191		13.832	0.27138
13.8417	0.966012		13.8417	0.272036
13.8514	0.965774		13.8514	0.272691
13.8611	0.965536		13.8611	0.273347
13.8708	0.965238		13.8708	0.273943
13.8805	0.964999		13.8805	0.27436
13.8902	0.964701		13.8902	0.274658
13.8999	0.964582		13.8999	0.274718
13.9097	0.964582		13.9097	0.274777
13.9194	0.964582		13.9194	0.274718
13.9291	0.964463		13.9291	0.274718
13.9388	0.964403		13.9388	0.274718
13.9485	0.964046		13.9485	0.274718
13.9582	0.96339		13.9582	0.274837
13.9679	0.962496		13.9679	0.274897
13.9776	0.961423		13.9776	0.274956
13.9873	0.96041		13.9873	0.275314
13.997	0.959277		13.997	0.275552
14.0067	0.958323		14.0067	0.27597
14.0164	0.957489		14.0164	0.276506
14.0261	0.956595		14.0261	0.276983
14.0358	0.955701		14.0358	0.277519
14.0455	0.954688		14.0455	0.278115
14.0553	0.953853		14.0553	0.278533
14.065	0.952899		14.065	0.27889
14.0747	0.952125		14.0747	0.279129
14.0844	0.951529		14.0844	0.279248
14.0941	0.950992		14.0941	0.279307
14.1038	0.950515		14.1038	0.279486
14.1135	0.950038		14.1135	0.279486
14.1232	0.949442		14.1232	0.279605
14.1329	0.948906		14.1329	0.279725
14.1426	0.94825		14.1426	0.279784
14.1523	0.947952		14.1523	0.279903
14.162	0.947833		14.162	0.280023
14.1717	0.947833		14.1717	0.280261
14.1814	0.948191		14.1814	0.280499
14.1911	0.948727		14.1911	0.280917
14.2009	0.949323		14.2009	0.281334
14.2106	0.94974		14.2106	0.281632
14.2203	0.950098		14.2203	0.28199
14.23	0.950217		14.23	0.282407
14.2397	0.950098		14.2397	0.282824
14.2494	0.94986		14.2494	0.283003
14.2591	0.949323		14.2591	0.283003
14.2688	0.948846		14.2688	0.282824
14.2785	0.94831		14.2785	0.282407
14.2882	0.947714		14.2882	0.28187
14.2979	0.947237		14.2979	0.281274
14.3076	0.94676		14.3076	0.280797
14.3173	0.946403		14.3173	0.280619
14.327	0.946105		14.327	0.280619
14.3367	0.945747		14.3367	0.281096
14.3465	0.945449		14.3465	0.281394
14.3562	0.945091		14.3562	0.28193
14.3659	0.945032		14.3659	0.282288
14.3756	0.945032		14.3756	0.282586
14.3853	0.945151		14.3853	0.282824
14.395	0.945568		14.395	0.283122
14.4047	0.945926		14.4047	0.28342
14.4144	0.946283		14.4144	0.283659
14.4241	0.946522		14.4241	0.283957
14.4338	0.946581		14.4338	0.283957
14.4435	0.946462		14.4435	0.283778
14.4532	0.946224		14.4532	0.283539
14.4629	0.945747		14.4629	0.283241
14.4726	0.945091		14.4726	0.282943
14.4823	0.944316		14.4823	0.282705
14.4921	0.943482		14.4921	0.282526
14.5018	0.942469		14.5018	0.282288
14.5115	0.941575		14.5115	0.282109
14.5212	0.940681		14.5212	0.28199
14.5309	0.940025		14.5309	0.282049
14.5406	0.939608		14.5406	0.282168
14.5503	0.939369		14.5503	0.282526
14.56	0.93931		14.56	0.282943
14.5697	0.939488		14.5697	0.283539
14.5794	0.939727		14.5794	0.284195
14.5891	0.939846		14.5891	0.28491
14.5988	0.939846		14.5988	0.285625
14.6085	0.939727		14.6085	0.286222
14.6182	0.939429		14.6182	0.28646
14.6279	0.939071		14.6279	0.28646
14.6377	0.938594		14.6377	0.286281
14.6474	0.938237		14.6474	0.285864
14.6571	0.937939		14.6571	0.285566
14.6668	0.937581		14.6668	0.285268
14.6765	0.937402		14.6765	0.285327
14.6862	0.937343		14.6862	0.285566
14.6959	0.937164		14.6959	0.285804
14.7056	0.937104		14.7056	0.286162
14.7153	0.937045		14.7153	0.28646
14.725	0.937164		14.725	0.286639
14.7347	0.937283		14.7347	0.286818
14.7444	0.9377		14.7444	0.286877
14.7541	0.937998		14.7541	0.286937
14.7638	0.938237		14.7638	0.287116
14.7735	0.938118		14.7735	0.287354
14.7833	0.937819		14.7833	0.287592
14.793	0.937104		14.793	0.287771
14.8027	0.93621		14.8027	0.287771
14.8124	0.935197		14.8124	0.287592
14.8221	0.934243		14.8221	0.287354
14.8318	0.933468		14.8318	0.286877
14.8415	0.933051		14.8415	0.28652
14.8512	0.933051		14.8512	0.286162
14.8609	0.93323		14.8609	0.285923
14.8706	0.933588		14.8706	0.285685
14.8803	0.934005		14.8803	0.285506
14.89	0.934303		14.89	0.285208
14.8997	0.934362		14.8997	0.28497
14.9094	0.934362		14.9094	0.28491
14.9191	0.934184		14.9191	0.285029
14.9289	0.934064		14.9289	0.285387
14.9386	0.933945		14.9386	0.285923
14.9483	0.933886		14.9483	0.28646
14.958	0.934005		14.958	0.286996
14.9677	0.934124		14.9677	0.287294
14.9774	0.934184		14.9774	0.287294
14.9871	0.934303		14.9871	0.287116
14.9968	0.934303		14.9968	0.286818
15.0065	0.934243		15.0065	0.286579
15.0162	0.934124		15.0162	0.286341
15.0259	0.933588		15.0259	0.2864
15.0356	0.933051		15.0356	0.286341
15.0453	0.932276		15.0453	0.28646
15.055	0.931323		15.055	0.28652
15.0647	0.93025		15.0647	0.286579
15.0745	0.929415		15.0745	0.286758
15.0842	0.92864		15.0842	0.286877
15.0939	0.928223		15.0939	0.286877
15.1036	0.927925		15.1036	0.286818
15.1133	0.927806		15.1133	0.286639
15.123	0.927866		15.123	0.2864
15.1327	0.928044		15.1327	0.286222
15.1424	0.927985		15.1424	0.286043
15.1521	0.928283		15.1521	0.286102
15.1618	0.928462		15.1618	0.286341
15.1715	0.928938		15.1715	0.286758
15.1812	0.929713		15.1812	0.287473
15.1909	0.930548		15.1909	0.288248
15.2006	0.931382		15.2006	0.288963
15.2103	0.932217		15.2103	0.28944
15.2201	0.932872		15.2201	0.289798
15.2298	0.93317		15.2298	0.289977
15.2395	0.93323		15.2395	0.290096
15.2492	0.93323		15.2492	0.290155
15.2589	0.933111		15.2589	0.290275
15.2686	0.93317		15.2686	0.290394
15.2783	0.93329		15.2783	0.290513
15.288	0.933409		15.288	0.290573
15.2977	0.933588		15.2977	0.290453
15.3074	0.933647		15.3074	0.290275
15.3171	0.933528		15.3171	0.289917
15.3268	0.93329		15.3268	0.289381
15.3365	0.932992		15.3365	0.288844
15.3462	0.932753		15.3462	0.288308
15.3559	0.932455		15.3559	0.28795
15.3657	0.932336		15.3657	0.287831
15.3754	0.932157		15.3754	0.28795
15.3851	0.931978		15.3851	0.288308
15.3948	0.93168		15.3948	0.289083
15.4045	0.931382		15.4045	0.289917
15.4142	0.930965		15.4142	0.290751
15.4239	0.930548		15.4239	0.291407
15.4336	0.93013		15.4336	0.292063
15.4433	0.930011		15.4433	0.29248
15.453	0.930071		15.453	0.292897
15.4627	0.930488		15.4627	0.293255
15.4724	0.931144		15.4724	0.293612
15.4821	0.931919		15.4821	0.29403
15.4918	0.932753		15.4918	0.294447
15.5015	0.933647		15.5015	0.294745
15.5113	0.934422		15.5113	0.295162
15.521	0.935137		15.521	0.29552
15.5307	0.935495		15.5307	0.295877
15.5404	0.935912		15.5404	0.296354
15.5501	0.936151		15.5501	0.296652
15.5598	0.936449		15.5598	0.29701
15.5695	0.936627		15.5695	0.297248
15.5792	0.937164		15.5792	0.297248
15.5889	0.937819		15.5889	0.29707
15.5986	0.938773		15.5986	0.296891
15.6083	0.939846		15.6083	0.296593
15.618	0.940919		15.618	0.296175
15.6277	0.941873		15.6277	0.295937
15.6374	0.942767		15.6374	0.295877
15.6471	0.943601		15.6471	0.295818
15.6569	0.944495		15.6569	0.295997
15.6666	0.945389		15.6666	0.296175
15.6763	0.946581		15.6763	0.296354
15.686	0.947714		15.686	0.296533
15.6957	0.949085		15.6957	0.296831
15.7054	0.950396		15.7054	0.297248
15.7151	0.951648		15.7151	0.297725
15.7248	0.952542		15.7248	0.298381
15.7345	0.953317		15.7345	0.298977
15.7442	0.953853		15.7442	0.299335
15.7539	0.954151		15.7539	0.299513
15.7636	0.95427		15.7636	0.299394
15.7733	0.95439		15.7733	0.299037
15.783	0.954509		15.783	0.29844
15.7927	0.954688		15.7927	0.297785
15.8025	0.955105		15.8025	0.297308
15.8122	0.955522		15.8122	0.29695
15.8219	0.955999		15.8219	0.29695
15.8316	0.956535		15.8316	0.29707
15.8413	0.957131		15.8413	0.297308
15.851	0.957787		15.851	0.297725
15.8607	0.958264		15.8607	0.298202
15.8704	0.958681		15.8704	0.298738
15.8801	0.95892		15.8801	0.299096
15.8898	0.959039		15.8898	0.299394
15.8995	0.958979		15.8995	0.299513
15.9092	0.958622		15.9092	0.299513
15.9189	0.958145		15.9189	0.299394
15.9286	0.957549		15.9286	0.299215
15.9383	0.956714		15.9383	0.298977
15.9481	0.95576		15.9481	0.298738
15.9578	0.954986		15.9578	0.2985
15.9675	0.95433		15.9675	0.29856
15.9772	0.953972		15.9772	0.298738
15.9869	0.953734		15.9869	0.299096
15.9966	0.953734		15.9966	0.299573
16.0063	0.953674		16.0063	0.300229
16.016	0.953496		16.016	0.300825
16.0257	0.952959		16.0257	0.301182
16.0354	0.952184		16.0354	0.301421
16.0451	0.95129		16.0451	0.30148
16.0548	0.950277		16.0548	0.301421
16.0645	0.949264		16.0645	0.301182
16.0742	0.94825		16.0742	0.300944
16.0839	0.947416		16.0839	0.300705
16.0937	0.946522		16.0937	0.300348
16.1034	0.945628		16.1034	0.299931
16.1131	0.944793		16.1131	0.299513
16.1228	0.943899		16.1228	0.299037
16.1325	0.942945		16.1325	0.2985
16.1422	0.942111		16.1422	0.298083
16.1519	0.941455		16.1519	0.297844
16.1616	0.940979		16.1616	0.297606
16.1713	0.940681		16.1713	0.297725
16.181	0.940263		16.181	0.298023
16.1907	0.940025		16.1907	0.29856
16.2004	0.939429		16.2004	0.299037
16.2101	0.938773		16.2101	0.299335
16.2198	0.937939		16.2198	0.299573
16.2295	0.937045		16.2295	0.299454
16.2393	0.93621		16.2393	0.299096
16.249	0.935555		16.249	0.29844
16.2587	0.935137		16.2587	0.297904
16.2684	0.934958		16.2684	0.297487
16.2781	0.934958		16.2781	0.297308
16.2878	0.934958		16.2878	0.297427
16.2975	0.934899		16.2975	0.297844
16.3072	0.934541		16.3072	0.298619
16.3169	0.934064		16.3169	0.299633
16.3266	0.93323		16.3266	0.300884
16.3363	0.932336		16.3363	0.302136
16.346	0.931442		16.346	0.303447
16.3557	0.930667		16.3557	0.304461
16.3654	0.93013		16.3654	0.305355
16.3751	0.929773		16.3751	0.305772
16.3849	0.929534		16.3849	0.305951
16.3946	0.929296		16.3946	0.305831
16.4043	0.928938		16.4043	0.305355
16.414	0.9287		16.414	0.304937
16.4237	0.928521		16.4237	0.304341
16.4334	0.928402		16.4334	0.303924
16.4431	0.928342		16.4431	0.303626
16.4528	0.928223		16.4528	0.303328
16.4625	0.928104		16.4625	0.303149
16.4722	0.927925		16.4722	0.302911
16.4819	0.927746		16.4819	0.302851
16.4916	0.927567		16.4916	0.302732
16.5013	0.927567		16.5013	0.302613
16.511	0.927866		16.511	0.30297
16.5207	0.928402		16.5207	0.303566
16.5305	0.929236		16.5305	0.304341
16.5402	0.930309		16.5402	0.305295
16.5499	0.931382		16.5499	0.30601
16.5596	0.932395		16.5596	0.306487
16.5693	0.93317		16.5693	0.306726
16.579	0.933468		16.579	0.306726
16.5887	0.933349		16.5887	0.306606
16.5984	0.932992		16.5984	0.306487
16.6081	0.932395		16.6081	0.306666
16.6178	0.931799		16.6178	0.307202
16.6275	0.931084		16.6275	0.307977
16.6372	0.930369		16.6372	0.30899
16.6469	0.929713		16.6469	0.310063
16.6566	0.929236		16.6566	0.311077
16.6663	0.928819		16.6663	0.311792
16.6761	0.92876		16.6761	0.312209
16.6858	0.928819		16.6858	0.312388
16.6955	0.928998		16.6955	0.312388
16.7052	0.929117		16.7052	0.312328
16.7149	0.928938		16.7149	0.312328
16.7246	0.928521		16.7246	0.312448
16.7343	0.927806		16.7343	0.312686
16.744	0.926912		16.744	0.312865
16.7537	0.926018		16.7537	0.312924
16.7634	0.925243		16.7634	0.312984
16.7731	0.924826		16.7731	0.312805
16.7828	0.924528		16.7828	0.312686
16.7925	0.924587		16.7925	0.312507
16.8022	0.924647		16.8022	0.312507
16.8119	0.924766		16.8119	0.312448
16.8217	0.924706		16.8217	0.312388
16.8314	0.924528		16.8314	0.312269
16.8411	0.924289		16.8411	0.311971
16.8508	0.923812		16.8508	0.311613
16.8605	0.923336		16.8605	0.311375
16.8702	0.923097		16.8702	0.311434
16.8799	0.922978		16.8799	0.311673
16.8896	0.922978		16.8896	0.311971
16.8993	0.923216		16.8993	0.312269
16.909	0.923753		16.909	0.312269
16.9187	0.924468		16.9187	0.31203
16.9284	0.925303		16.9284	0.311613
16.9381	0.926197		16.9381	0.311136
16.9478	0.927269		16.9478	0.310659
16.9575	0.928164		16.9575	0.310302
16.9673	0.928879		16.9673	0.310004
16.977	0.929236		16.977	0.309944
16.9867	0.929296		16.9867	0.309885
16.9964	0.929117		16.9964	0.309885
17.0061	0.92876		17.0061	0.309885
17.0158	0.928283		17.0158	0.309825
17.0255	0.927925		17.0255	0.309706
17.0352	0.927508		17.0352	0.309587
17.0449	0.927269		17.0449	0.309408
17.0546	0.92715		17.0546	0.309289
17.0643	0.92721		17.0643	0.30905
17.074	0.927329		17.074	0.308871
17.0837	0.927687		17.0837	0.308633
17.0934	0.928104		17.0934	0.308514
17.1031	0.9287		17.1031	0.308275
17.1129	0.929415		17.1129	0.307977
17.1226	0.930071		17.1226	0.307798
17.1323	0.930667		17.1323	0.307679
17.142	0.931144		17.142	0.30762
17.1517	0.931442		17.1517	0.30762
17.1614	0.931621		17.1614	0.307679
17.1711	0.93174		17.1711	0.307739
17.1808	0.931799		17.1808	0.307918
17.1905	0.931799		17.1905	0.308096
17.2002	0.931859		17.2002	0.308454
17.2099	0.93168		17.2099	0.308871
17.2196	0.931442		17.2196	0.309527
17.2293	0.931203		17.2293	0.310302
17.239	0.930846		17.239	0.311255
17.2487	0.930488		17.2487	0.312269
17.2585	0.93019		17.2585	0.313103
17.2682	0.929952		17.2682	0.313699
17.2779	0.929713		17.2779	0.314176
17.2876	0.929415		17.2876	0.314236
17.2973	0.929117		17.2973	0.314116
17.307	0.928879		17.307	0.313818
17.3167	0.92876		17.3167	0.313401
17.3264	0.928819		17.3264	0.313044
17.3361	0.929117		17.3361	0.312924
17.3458	0.929594		17.3458	0.312924
17.3555	0.930071		17.3555	0.313222
17.3652	0.930786		17.3652	0.313699
17.3749	0.931561		17.3749	0.314057
17.3846	0.932157		17.3846	0.314295
17.3943	0.932693		17.3943	0.313997
17.4041	0.933111		17.4041	0.313342
17.4138	0.933349		17.4138	0.312448
17.4235	0.933409		17.4235	0.311434
17.4332	0.93317		17.4332	0.3106
17.4429	0.932992		17.4429	0.310242
17.4526	0.932634		17.4526	0.310302
17.4623	0.932157		17.4623	0.310659
17.472	0.931799		17.472	0.311255
17.4817	0.93168		17.4817	0.311852
17.4914	0.93168		17.4914	0.312507
17.5011	0.932038		17.5011	0.312984
17.5108	0.932515		17.5108	0.313342
17.5205	0.933051		17.5205	0.31358
17.5302	0.933647		17.5302	0.31358
17.5399	0.933826		17.5399	0.313282
17.5497	0.933766		17.5497	0.312805
17.5594	0.933409		17.5594	0.312209
17.5691	0.932693		17.5691	0.311673
17.5788	0.931978		17.5788	0.311315
17.5885	0.931382		17.5885	0.311375
17.5982	0.930786		17.5982	0.311732
17.6079	0.930607		17.6079	0.312269
17.6176	0.930846		17.6176	0.313044
17.6273	0.931323		17.6273	0.313818
17.637	0.932097		17.637	0.314534
17.6467	0.932872		17.6467	0.31513
17.6564	0.933588		17.6564	0.315547
17.6661	0.934303		17.6661	0.315666
17.6758	0.934899		17.6758	0.315368
17.6855	0.935316		17.6855	0.314653
17.6953	0.935614		17.6953	0.31364
17.705	0.935853		17.705	0.312626
17.7147	0.935793		17.7147	0.311732
17.7244	0.935733		17.7244	0.311375
17.7341	0.935376		17.7341	0.311434
17.7438	0.935078		17.7438	0.311852
17.7535	0.934601		17.7535	0.312567
17.7632	0.934303		17.7632	0.313282
17.7729	0.934184		17.7729	0.313699
17.7826	0.934482		17.7826	0.313878
17.7923	0.93478		17.7923	0.313878
17.802	0.935197		17.802	0.31358
17.8117	0.935555		17.8117	0.313222
17.8214	0.935853		17.8214	0.312865
17.8311	0.935972		17.8311	0.312686
17.8409	0.936091		17.8409	0.312626
17.8506	0.936151		17.8506	0.312626
17.8603	0.936508		17.8603	0.312746
17.87	0.936687		17.87	0.312924
17.8797	0.936985		17.8797	0.312984
17.8894	0.937104		17.8894	0.312924
17.8991	0.937104		17.8991	0.312865
17.9088	0.936985		17.9088	0.312567
17.9185	0.936747		17.9185	0.312209
17.9282	0.936508		17.9282	0.311732
17.9379	0.936389		17.9379	0.311136
17.9476	0.936389		17.9476	0.3106
17.9573	0.936508		17.9573	0.310123
17.967	0.936747		17.967	0.309706
17.9767	0.937104		17.9767	0.309408
17.9865	0.937462		17.9865	0.309229
17.9962	0.937939		17.9962	0.309348
18.0059	0.938296		18.0059	0.309408
18.0156	0.938773		18.0156	0.309348
18.0253	0.93919		18.0253	0.309229
18.035	0.939488		18.035	0.308812
18.0447	0.939846		18.0447	0.308216
18.0544	0.940084		18.0544	0.30756
18.0641	0.940442		18.0641	0.306964
18.0738	0.94074		18.0738	0.306666
18.0835	0.941217		18.0835	0.306785
18.0932	0.941753		18.0932	0.307143
18.1029	0.94229		18.1029	0.307739
18.1126	0.942707		18.1126	0.308454
18.1223	0.943065		18.1223	0.308931
18.1321	0.943184		18.1321	0.309169
18.1418	0.943124		18.1418	0.30905
18.1515	0.943124		18.1515	0.308633
18.1612	0.943005		18.1612	0.307858
18.1709	0.943065		18.1709	0.307024
18.1806	0.943422		18.1806	0.306249
18.1903	0.94372		18.1903	0.305772
18.2	0.944078		18.2	0.305712
18.2097	0.944197		18.2097	0.306189
18.2194	0.944257		18.2194	0.307024
18.2291	0.944078		18.2291	0.308096
18.2388	0.94384		18.2388	0.30905
18.2485	0.94372		18.2485	0.310063
18.2582	0.94378		18.2582	0.31054
18.2679	0.943959		18.2679	0.310779
18.2777	0.944257		18.2777	0.310719
18.2874	0.944674		18.2874	0.3106
18.2971	0.945151		18.2971	0.310481
18.3068	0.945568		18.3068	0.310361
18.3165	0.945866		18.3165	0.310302
18.3262	0.946164		18.3262	0.310242
18.3359	0.946462		18.3359	0.310063
18.3456	0.946701		18.3456	0.309706
18.3553	0.94676		18.3553	0.30905
18.365	0.94682		18.365	0.308573
18.3747	0.94682		18.3747	0.307977
18.3844	0.946701		18.3844	0.307679
18.3941	0.946581		18.3941	0.307679
18.4038	0.946283		18.4038	0.307798
18.4135	0.946105		18.4135	0.308394
18.4233	0.945926		18.4233	0.30899
18.433	0.945747		18.433	0.309587
18.4427	0.945866		18.4427	0.310123
18.4524	0.945866		18.4524	0.31054
18.4621	0.946105		18.4621	0.310481
18.4718	0.946283		18.4718	0.310242
18.4815	0.946522		18.4815	0.309765
18.4912	0.94676		18.4912	0.30905
18.5009	0.947237		18.5009	0.308394
18.5106	0.947773		18.5106	0.307679
18.5203	0.948668		18.5203	0.307202
18.53	0.949681		18.53	0.306785
18.5397	0.950933		18.5397	0.306487
18.5494	0.952125		18.5494	0.306368
18.5591	0.953257		18.5591	0.30601
18.5689	0.953972		18.5689	0.305712
18.5786	0.95439		18.5786	0.305295
18.5883	0.95439		18.5883	0.304937
18.598	0.954032		18.598	0.30452
18.6077	0.953555		18.6077	0.304282
18.6174	0.953019		18.6174	0.304103
18.6271	0.952542		18.6271	0.304103
18.6368	0.952125		18.6368	0.304043
18.6465	0.951767		18.6465	0.303924
18.6562	0.95135		18.6562	0.303686
18.6659	0.950933		18.6659	0.303507
18.6756	0.950694		18.6756	0.303507
18.6853	0.950754		18.6853	0.303566
18.695	0.951231		18.695	0.303924
18.7047	0.952065		18.7047	0.304401
18.7145	0.953317		18.7145	0.304997
18.7242	0.954688		18.7242	0.305593
18.7339	0.955939		18.7339	0.306368
18.7436	0.957072		18.7436	0.307024
18.7533	0.957668		18.7533	0.307739
18.763	0.957966		18.763	0.308335
18.7727	0.957906		18.7727	0.308812
18.7824	0.957549		18.7824	0.308931
18.7921	0.957012		18.7921	0.308752
18.8018	0.956297		18.8018	0.308335
18.8115	0.955462		18.8115	0.307798
18.8212	0.954628		18.8212	0.307143
18.8309	0.953794		18.8309	0.306487
18.8406	0.953019		18.8406	0.305891
18.8503	0.952423		18.8503	0.305414
18.8601	0.952065		18.8601	0.305116
18.8698	0.952065		18.8698	0.304937
18.8795	0.952184		18.8795	0.304878
18.8892	0.952601		18.8892	0.304759
18.8989	0.952959		18.8989	0.304818
18.9086	0.953436		18.9086	0.304878
18.9183	0.953794		18.9183	0.305116
18.928	0.95427		18.928	0.305533
18.9377	0.954509		18.9377	0.306129
18.9474	0.954747		18.9474	0.306785
18.9571	0.954986		18.9571	0.307441
18.9668	0.955105		18.9668	0.308037
18.9765	0.955164		18.9765	0.308394
18.9862	0.955403		18.9862	0.308573
18.9959	0.955701		18.9959	0.308633
19.0057	0.956357		19.0057	0.308633
19.0154	0.957251		19.0154	0.308633
19.0251	0.958264		19.0251	0.308633
19.0348	0.959396		19.0348	0.308692
19.0445	0.96041		19.0445	0.30899
19.0542	0.961244		19.0542	0.30911
19.0639	0.961721		19.0639	0.309348
19.0736	0.962019		19.0736	0.309587
19.0833	0.962079		19.0833	0.309765
19.093	0.962198		19.093	0.309944
19.1027	0.962257		19.1027	0.310004
19.1124	0.962377		19.1124	0.309944
19.1221	0.962496		19.1221	0.309706
19.1318	0.962615		19.1318	0.309289
19.1415	0.962615		19.1415	0.30905
19.1513	0.962615		19.1513	0.308692
19.161	0.962496		19.161	0.308514
19.1707	0.962198		19.1707	0.308335
19.1804	0.9619		19.1804	0.308394
19.1901	0.961602		19.1901	0.308394
19.1998	0.961304		19.1998	0.308335
19.2095	0.961006		19.2095	0.308216
19.2192	0.960708		19.2192	0.307977
19.2289	0.960529		19.2289	0.30756
19.2386	0.960529		19.2386	0.307024
19.2483	0.960827		19.2483	0.306606
19.258	0.961185		19.258	0.30601
19.2677	0.961721		19.2677	0.305772
19.2774	0.962079		19.2774	0.305891
19.2871	0.962436		19.2871	0.306308
19.2969	0.962555		19.2969	0.307024
19.3066	0.962675		19.3066	0.307918
19.3163	0.962734		19.3163	0.308752
19.326	0.962853		19.326	0.309408
19.3357	0.963092		19.3357	0.309646
19.3454	0.96339		19.3454	0.309706
19.3551	0.963748		19.3551	0.309587
19.3648	0.964284		19.3648	0.309527
19.3745	0.964701		19.3745	0.309467
19.3842	0.965178		19.3842	0.309467
[truncated: 1,093 more rows]
