# Supplementary material for: Adaptive and multifunctional hydrogel hybrid probes for long-term sensing and modulation of neural activity
Source: Nat Commun. 2021 Jun 8;12:3435. doi: 10.1038/s41467-021-23802-9 (PMC8187649; doi:10.1038/s41467-021-23802-9)
Supplement: Supplementary file 9 — Source Data [file 41467_2021_23802_MOESM9_ESM.zip › Fig S8.xlsx]

## Sheet: Fig. S8c
Day	1	2	3	4	5	6	7
Shear modulus (kPa)	5.2	4.9	5.5	5.4	4.9	4.9	5	Sample 1
	4.9	5.2	5.9	5.6	5.6	5.2	5.1	Sample 2
	5.9	5.5	5.3	5.2	5.2	5.4	5.7	Sample 3
	5.9	5.6	5.9	5.7	5.1	5.2	5.4	Sample 4
	4.9	4.9	5.9	5.6	5.2	5.4	5	Sample 5

## Sheet: Fig. S8d
Day	1	2	3	4	5	6	7
Fracture toughness (J/m2)	716	446	458	469	481	481	493	Sample 1
	565	598	567	527	549	573	523	Sample 2
	591	493	476	542	473	570	520	Sample 3
	753	537	601	495	512	548	547	Sample 4
	602	559	483	545	538	527	516	Sample 5
